# Supplementary material for: In Silico Analysis of Publicly Available Transcriptomic Data for the Identification of Triple-Negative Breast Cancer-Specific Biomarkers
Source: Life (Basel). 2023 Feb 2;13(2):422. doi: 10.3390/life13020422 (PMC9965976; doi:10.3390/life13020422)
Supplement: Supplementary file 1 [file life-13-00422-s001.zip]

Archive with 10 entries (10 files):
- Supplementary file S1-GSE2741.xlsx
- Supplementary file S2- GSE18864.xlsx
- Supplementary file S3 - GSE19615.xlsx
- Supplementary file S4 - GSE30682.xlsx
- Supplementary file S5 - GSE36295.xlsx
- Supplementary file S6 - GSE37751.xlsx
- Supplementary file S7 - GSE40115.xlsx
- Supplementary file S8 - GSE45255.xlsx
- Supplementary file S9 - GSE97177.xlsx
- Supplemntary file S10 - Common DEGs.xlsx
