# Supplementary material for: In Silico Analysis of Publicly Available Transcriptomic Data for the Identification of Triple-Negative Breast Cancer-Specific Biomarkers
Source: Life (Basel). 2023 Feb 2;13(2):422. doi: 10.3390/life13020422 (PMC9965976; doi:10.3390/life13020422)
Supplement: Supplementary file 1 [file life-13-00422-s001.zip › Supplementary file S1-GSE2741.xlsx]

## Sheet: GSE2741
Differential gene expression of GSE2741
ID	adj.P.Val	P.Value	t	logFC	Gene.symbol	Gene.title
17478	0.0456	2.37e-06	10.66	3.33	KLK8	kallikrein-related peptidase 8
6134	0.6826	0.00010764	6.59	1.889	CPAMD8	C3 and PZP-like, alpha-2-macroglobulin domain containing 8
21066	0.6826	0.0001194	6.5	3.07	GSTA5	glutathione S-transferase A5
4557	0.6826	0.00014226	6.35	1.713	BXDC1	brix domain containing 1
18680	0.6826	0.00030859	5.71	1.312	GSTA3	glutathione S-transferase A3
13210	0.6826	0.00038048	5.54	1.989	BCL2L14	BCL2-like 14 (apoptosis facilitator)
22300	0.6826	0.00041298	5.48	1.047	ST14	suppression of tumorigenicity 14 (colon carcinoma)
2433	0.6826	0.00042459	5.46	1.268	KCTD14	potassium channel tetramerisation domain containing 14
5923	0.6826	0.00043108	-5.45	-1.141	GNB2L1	guanine nucleotide binding protein (G protein), beta polypeptide 2-like 1
15801	0.6826	0.00043802	5.43	2.084	SOSTDC1	sclerostin domain containing 1
14369	0.6826	0.00044809	5.42	1.306	DHDH	dihydrodiol dehydrogenase (dimeric)
10329	0.6826	0.00046081	5.39	1.784	VGLL1	vestigial like 1 (Drosophila)
17777	0.6826	0.00050784	5.32	2.842	NLRP2	NLR family, pyrin domain containing 2
6721	0.6826	0.00052513	5.29	1.465	SRrp35	serine-arginine repressor protein (35 kDa)
3601	0.6826	0.0005323	-5.28	-1.493	CSGALNACT1	chondroitin sulfate N-acetylgalactosaminyltransferase 1
11452	0.7515	0.00063426	5.15	1.447	C6orf203	chromosome 6 open reading frame 203
15194	0.7515	0.00067417	5.1	1.252	KIAA1549	KIAA1549
16649	0.7515	0.00076775	5.01	1.145	NOP5/NOP58	nucleolar protein NOP5/NOP58
9076	0.7515	0.00077512	5	2.029	IQCG	IQ motif containing G
16637	0.7515	0.00079913	4.98	3.86	GSTA1	glutathione S-transferase A1
10629	0.7515	0.00082045	4.96	2.17	ACTR3B	ARP3 actin-related protein 3 homolog B (yeast)
15786	0.8041	0.00091969	-4.87	-1.495	ZNF671	zinc finger protein 671
17967	0.8175	0.00097752	4.83	1.881	KLK5	kallikrein-related peptidase 5
15996	0.9179	0.00114533	4.71	1.433	CRIPT	cysteine-rich PDZ-binding protein
21207	0.9214	0.00129197	4.63	1.229	ANKRD6	ankyrin repeat domain 6
6159	0.9214	0.00148456	4.53	1.434	C1orf112	chromosome 1 open reading frame 112
2817	0.9214	0.0015168	4.51	1.269	SSBP1	single-stranded DNA binding protein 1
3976	0.9214	0.00161888	4.47	1.29	CCDC150	coiled-coil domain containing 150
359	0.9214	0.00171405	4.43	2.433	KLK7	kallikrein-related peptidase 7
12896	0.9214	0.00171422	-4.43	-1.24	CASD1	CAS1 domain containing 1
9250	0.9214	0.00172635	4.42	1.551	GSTA2	glutathione S-transferase A2
1950	0.9214	0.00173634	4.42	1.176	TMPRSS5	transmembrane protease, serine 5 (spinesin)
9241	0.9214	0.0017594	4.41	1.029	HIST1H3I	histone cluster 1, H3i
18158	0.9214	0.00176173	4.41	1.976	TACSTD1	tumor-associated calcium signal transducer 1
18576	0.9214	0.00186847	4.37	1.561	PRSS16	protease, serine, 16 (thymus)
7341	0.9214	0.00194077	4.34	1.229	BEX2	brain expressed X-linked 2
61	0.9214	0.00197285	4.33	1.265	HIST1H3E	histone cluster 1, H3e
11873	0.9214	0.00199023	-4.33	-0.977	SEC31A	SEC31 homolog A (S. cerevisiae)
12798	0.9214	0.00205923	-4.3	-1.135	RNF103	ring finger protein 103
11255	0.9214	0.00206	-4.3	-0.766	CBX4	chromobox homolog 4 (Pc class homolog, Drosophila)
7236	0.9214	0.00207706	-4.3	-1.295	INPP4B	inositol polyphosphate-4-phosphatase, type II, 105kDa
19276	0.9214	0.00213997	4.28	1.51	RTN4IP1	reticulon 4 interacting protein 1
15878	0.9214	0.00233992	4.21	0.925	HIST1H3A	histone cluster 1, H3a
13366	0.9214	0.00239111	4.2	1.114	C1orf116	chromosome 1 open reading frame 116
14587	0.9214	0.00243903	4.19	1.003	H3F3A	H3 histone, family 3A
15944	0.9214	0.0025163	4.16	2.013	MGC39900	thymosin beta15b
10253	0.9214	0.00265358	-4.13	-0.818	MAN2A1	mannosidase, alpha, class 2A, member 1
2724	0.9214	0.00268301	4.12	0.915	LOC51152	melanoma antigen
9516	0.9214	0.0026892	-4.12	-1.187	UBE2M	ubiquitin-conjugating enzyme E2M (UBC12 homolog, yeast)
19633	0.9214	0.0027556	-4.1	-1.001
7871	0.9214	0.00278931	4.09	1.09	UMPS	uridine monophosphate synthetase
17862	0.9214	0.00281305	4.09	0.931	MRPL18	mitochondrial ribosomal protein L18
3444	0.9214	0.00297573	4.05	2.343	ROPN1	ropporin, rhophilin associated protein 1
16085	0.9214	0.00299702	4.05	2.636	ACTA1	actin, alpha 1, skeletal muscle
12812	0.9214	0.00301519	4.04	1.151	C6orf168	chromosome 6 open reading frame 168
6288	0.9214	0.00305967	4.03	1.729	FANCA	Fanconi anemia, complementation group A
21827	0.9214	0.00308759	4.03	1.27	CCNE1	cyclin E1
413	0.9214	0.00320897	-4	-1.384	HIRA	HIR histone cell cycle regulation defective homolog A (S. cerevisiae)
11136	0.9214	0.00329087	3.98	1.056
14094	0.9214	0.0033168	3.98	1.292
7037	0.9214	0.00334855	3.97	0.839
3123	0.9214	0.00340727	-3.96	-1.066	CPEB4	cytoplasmic polyadenylation element binding protein 4
19394	0.9214	0.00347099	3.95	1.559	PODXL	podocalyxin-like
9482	0.9214	0.00349771	3.94	2.653	KLK10	kallikrein-related peptidase 10
10323	0.9214	0.00356622	3.93	1.338	UCHL5	ubiquitin carboxyl-terminal hydrolase L5
8991	0.9214	0.00356976	3.93	3.496	KLK6	kallikrein-related peptidase 6
10120	0.9214	0.00366762	3.91	0.94	RWDD1	RWD domain containing 1
14052	0.9214	0.00369668	-3.91	-2.315
8332	0.9214	0.00372143	-3.9	-1.28	CCDC47	coiled-coil domain containing 47
21531	0.9214	0.00375156	3.9	1.663	CDKN2A	cyclin-dependent kinase inhibitor 2A (melanoma, p16, inhibits CDK4)
16137	0.9214	0.00375814	3.9	2.997	CALML5	calmodulin-like 5
21908	0.9214	0.00377088	-3.89	-1.215	FBXL5	F-box and leucine-rich repeat protein 5
13347	0.9214	0.00391964	3.87	1.277	PUS3	pseudouridylate synthase 3
16446	0.9214	0.00397258	-3.86	-0.889	CDK8	cyclin-dependent kinase 8
12781	0.9214	0.0040476	3.85	1.712	FANCA	Fanconi anemia, complementation group A
9943	0.9214	0.00406954	3.84	1.146	RFC4	replication factor C (activator 1) 4, 37kDa
14443	0.9214	0.00418421	3.82	0.676	MRPS26	mitochondrial ribosomal protein S26
19676	0.9214	0.00433177	3.8	0.849	C6orf66	chromosome 6 open reading frame 66
6152	0.9214	0.00439192	3.79	1.688	FANCA	Fanconi anemia, complementation group A
15829	0.9214	0.00444769	3.78	2.503	COL9A3	collagen, type IX, alpha 3
20952	0.9214	0.00453011	3.77	0.888	HMGN3	high mobility group nucleosomal binding domain 3
17663	0.9214	0.00455492	-3.77	-0.951	NCAM2	neural cell adhesion molecule 2
7125	0.9214	0.00456339	3.77	0.964	MCTP1	multiple C2 domains, transmembrane 1
7860	0.9214	0.00460938	3.76	1.648	FANCA	Fanconi anemia, complementation group A
16727	0.9214	0.00464214	3.76	1.291	PTMA	prothymosin, alpha
9761	0.9214	0.00464666	-3.76	-1.1	ADD3	adducin 3 (gamma)
1346	0.9214	0.00465878	3.75	0.946
9701	0.9214	0.00489149	3.72	0.829	WNT3A	wingless-type MMTV integration site family, member 3A
17655	0.9214	0.00489595	-3.72	-0.844	ATP2A2	ATPase, Ca++ transporting, cardiac muscle, slow twitch 2
2019	0.9214	0.0049401	3.72	0.831	PDCD6	programmed cell death 6
2709	0.9214	0.00495487	3.71	0.734
15382	0.9214	0.00496095	3.71	1.652	FANCA	Fanconi anemia, complementation group A
25	0.9214	0.00497996	3.71	1.37	PAK1IP1	PAK1 interacting protein 1
4801	0.9214	0.00500055	3.71	1.658	FANCA	Fanconi anemia, complementation group A
17698	0.9214	0.00505208	-3.7	-1.214	EIF5A	eukaryotic translation initiation factor 5A
15845	0.9214	0.00505996	-3.7	-0.821	DLG2	discs, large homolog 2, chapsyn-110 (Drosophila)
15506	0.9214	0.00510336	-3.69	-0.877	FGFRL1	fibroblast growth factor receptor-like 1
7049	0.9214	0.00522931	3.68	1.157	DNAJC9	DnaJ (Hsp40) homolog, subfamily C, member 9
17524	0.9214	0.00524081	3.68	0.98	DAPK2	death-associated protein kinase 2
4200	0.9214	0.00538274	3.66	1.168	SMO	smoothened homolog (Drosophila)
18765	0.9214	0.0054243	-3.65	-1.015	PSME1	proteasome (prosome, macropain) activator subunit 1 (PA28 alpha)
14033	0.9214	0.0054597	-3.65	-1.016	GLUD2	glutamate dehydrogenase 2
15199	0.9214	0.0054632	3.65	1.733	FANCA	Fanconi anemia, complementation group A
17500	0.9214	0.00559836	3.63	0.881	MORC2	MORC family CW-type zinc finger 2
8138	0.9214	0.00560516	-3.63	-0.697	LRBA	LPS-responsive vesicle trafficking, beach and anchor containing
13927	0.9214	0.0056524	3.63	1.759	TMSL8	thymosin-like 8
4742	0.9214	0.00572605	3.62	1.355	YBX1	Y box binding protein 1
5139	0.9214	0.00591041	3.6	1.291
10100	0.9214	0.00591602	-3.6	-1.095	STARD3	StAR-related lipid transfer (START) domain containing 3
1724	0.9214	0.00601372	-3.59	-1.852
9614	0.9214	0.00606631	3.58	0.935	CYP7B1	cytochrome P450, family 7, subfamily B, polypeptide 1
9245	0.9214	0.0062256	-3.57	-0.758	RNF31	ring finger protein 31
11978	0.9214	0.0062753	-3.56	-0.804	WSB2	WD repeat and SOCS box-containing 2
15611	0.9214	0.00629998	3.56	2.718	CTSL2	cathepsin L2
22201	0.9214	0.00633295	-3.55	-0.821	ERGIC3	ERGIC and golgi 3
7789	0.9214	0.00642587	-3.54	-1.571
22377	0.9214	0.00643101	-3.54	-0.757
12248	0.9214	0.00643315	-3.54	-0.804	SPTLC2	serine palmitoyltransferase, long chain base subunit 2
64	0.9214	0.00649096	3.54	1.284	MPZL1	myelin protein zero-like 1
13237	0.9214	0.00665	-3.52	-0.79	CROT	carnitine O-octanoyltransferase
3966	0.9214	0.00665394	-3.52	-1.332
10564	0.9214	0.00669754	3.52	1.83
9525	0.9214	0.00673196	-3.51	-0.745	PRMT5	protein arginine methyltransferase 5
8531	0.9214	0.00676573	-3.51	-0.749	ELL2	elongation factor, RNA polymerase II, 2
3776	0.9214	0.00681083	3.51	1.155	IFT57	intraflagellar transport 57 homolog (Chlamydomonas)
10735	0.9214	0.00681637	-3.51	-0.765	PCBP2	poly(rC) binding protein 2
1151	0.9214	0.00719468	3.47	1.174	PAK1IP1	PAK1 interacting protein 1
12572	0.9214	0.00720027	3.47	0.692	PAIP1	poly(A) binding protein interacting protein 1
9773	0.9214	0.00723381	3.47	1.757	FANCA	Fanconi anemia, complementation group A
7234	0.9214	0.00727436	-3.47	-1.984	VAV3	vav 3 guanine nucleotide exchange factor
18724	0.9214	0.00730566	-3.46	-1.72
3772	0.9214	0.00735659	3.46	0.739	RSRC1	arginine/serine-rich coiled-coil 1
13249	0.9214	0.0073658	3.46	1.895	FANCA	Fanconi anemia, complementation group A
20004	0.9214	0.00738437	3.46	0.996	CHRDL2	chordin-like 2
8584	0.9214	0.00741073	-3.45	-1.517	NBEA	neurobeachin
11982	0.9214	0.00744532	-3.45	-0.917	ATP2B1	ATPase, Ca++ transporting, plasma membrane 1
7500	0.9214	0.00745703	3.45	0.801
18344	0.9214	0.00747667	-3.45	-0.863	UBE2D3	ubiquitin-conjugating enzyme E2D 3 (UBC4/5 homolog, yeast)
16477	0.9214	0.00757291	3.44	1.52	KCNN4	potassium intermediate/small conductance calcium-activated channel, subfamily N, member 4
2465	0.9214	0.00766568	-3.43	-1.261
10952	0.9214	0.00767494	-3.43	-0.732	ZCCHC2	zinc finger, CCHC domain containing 2
3457	0.9214	0.00785772	3.42	1.076	RAB6B	RAB6B, member RAS oncogene family
9814	0.9214	0.00786497	3.42	1.688	FANCA	Fanconi anemia, complementation group A
19548	0.9214	0.00789931	-3.41	-1.464	ACSS2	acyl-CoA synthetase short-chain family member 2
22456	0.9214	0.00807298	-3.4	-1.893
10056	0.9214	0.00815038	3.39	1.033	ARL6IP2	ADP-ribosylation factor-like 6 interacting protein 2
10312	0.9214	0.00816131	-3.39	-2.518	AGR2	anterior gradient homolog 2 (Xenopus laevis)
8021	0.9214	0.00817396	3.39	2.109	FA2H	fatty acid 2-hydroxylase
9608	0.9214	0.00821417	3.39	1.41	GSTP1	glutathione S-transferase pi
8458	0.9214	0.00824177	3.39	1.941
2204	0.9214	0.0083104	3.38	0.781	RG9MTD1	RNA (guanine-9-) methyltransferase domain containing 1
13655	0.9214	0.0083495	3.38	0.9	PVRL4	poliovirus receptor-related 4
7184	0.9214	0.00839883	3.37	1.251
185	0.9214	0.00840435	3.37	0.833	NGFRAP1	nerve growth factor receptor (TNFRSF16) associated protein 1
3292	0.9214	0.00858426	3.36	0.791	CTGLF1	centaurin, gamma-like family, member 1
21053	0.9214	0.00863661	-3.36	-1.001	EPHA3	EPH receptor A3
11761	0.9214	0.00865251	3.35	0.866
18469	0.9214	0.00867783	-3.35	-0.717	CST2	cystatin SA
9262	0.9214	0.00884683	3.34	1.249	PAK1IP1	PAK1 interacting protein 1
17669	0.9214	0.00885268	3.34	0.782	ABHD7	abhydrolase domain containing 7
21914	0.9214	0.00895489	-3.33	-1.077	TGIF1	TGFB-induced factor homeobox 1
13831	0.9214	0.00896746	-3.33	-0.917
11966	0.9214	0.00898632	3.33	1.546	UGT8	UDP glycosyltransferase 8 (UDP-galactose ceramide galactosyltransferase)
7518	0.9214	0.00899348	-3.33	-0.922	CR1	complement component (3b/4b) receptor 1 (Knops blood group)
10676	0.9214	0.00905011	3.33	1.585	HDAC2	histone deacetylase 2
21900	0.9214	0.00918645	3.32	0.868	OR7E5P	olfactory receptor, family 7, subfamily E, member 5 pseudogene
1306	0.9214	0.00923362	3.31	0.838	MOCOS	molybdenum cofactor sulfurase
4394	0.9214	0.00930636	3.31	0.85	RPUSD4	RNA pseudouridylate synthase domain containing 4
18238	0.9214	0.00933251	3.31	0.633
1300	0.9214	0.00942925	-3.3	-1.34
14524	0.9214	0.00954695	-3.29	-0.728	WWOX	WW domain containing oxidoreductase
12803	0.9214	0.00956876	-3.29	-1.229
2893	0.9214	0.00959694	3.29	3.006	CALML5	calmodulin-like 5
6466	0.9214	0.00961469	3.29	1.1	PITRM1	pitrilysin metallopeptidase 1
12265	0.9214	0.00968584	3.28	1.254	CCDC18	coiled-coil domain containing 18
6043	0.9214	0.00983174	3.27	0.772	RG9MTD1	RNA (guanine-9-) methyltransferase domain containing 1
22308	0.9214	0.0098692	3.27	1.476	EZH2	enhancer of zeste homolog 2 (Drosophila)
15714	0.9214	0.0099711	3.26	0.876	SSB	Sjogren syndrome antigen B (autoantigen La)
15754	0.9214	0.0100113	-3.26	-0.847	ANP32C	acidic (leucine-rich) nuclear phosphoprotein 32 family, member C
12269	0.9214	0.0100403	3.26	1.229	UCHL5	ubiquitin carboxyl-terminal hydrolase L5
17096	0.9214	0.0100635	3.26	0.92	TLR5	toll-like receptor 5
4894	0.9214	0.0101625	-3.25	-0.765	APBB2	amyloid beta (A4) precursor protein-binding, family B, member 2 (Fe65-like)
17599	0.9214	0.010228	3.25	1.009	PAK1IP1	PAK1 interacting protein 1
6695	0.9214	0.0102641	-3.25	-0.819	GDPD2	glycerophosphodiester phosphodiesterase domain containing 2
10524	0.9214	0.0102688	-3.25	-0.618	CIZ1	CDKN1A interacting zinc finger protein 1
2523	0.9214	0.0102812	-3.25	-0.839	COMT	catechol-O-methyltransferase
3531	0.9214	0.0103784	-3.24	-1.582
14610	0.9214	0.0104231	-3.24	-1.109	ORMDL3	ORM1-like 3 (S. cerevisiae)
14192	0.9214	0.010466	3.23	1.065	NMI	N-myc (and STAT) interactor
6127	0.9214	0.0104791	3.23	1.552	TMSL8	thymosin-like 8
21427	0.9214	0.0104905	3.23	1.045	UCK2	uridine-cytidine kinase 2
21090	0.9214	0.0105643	3.23	2.125	MMP7	matrix metallopeptidase 7 (matrilysin, uterine)
4773	0.9214	0.0105647	3.23	2.568	GABRP	gamma-aminobutyric acid (GABA) A receptor, pi
8275	0.9214	0.0105997	3.23	0.855	ARL4C	ADP-ribosylation factor-like 4C
7103	0.9214	0.0105999	3.23	1.169	SMPX	small muscle protein, X-linked
13611	0.9214	0.0106892	-3.22	-0.583	MUL1	mitochondrial ubiquitin ligase activator of NFKB 1
4086	0.9214	0.0107979	3.21	1.046	EI24	etoposide induced 2.4 mRNA
6785	0.9214	0.0108967	-3.21	-0.755	GRID1	glutamate receptor, ionotropic, delta 1
15175	0.9214	0.0109107	-3.21	-0.946	LGALS3BP	lectin, galactoside-binding, soluble, 3 binding protein
13557	0.9214	0.0109225	-3.21	-0.67	SLC10A7	solute carrier family 10 (sodium/bile acid cotransporter family), member 7
7237	0.9214	0.0109779	3.2	1.103	C1orf131	chromosome 1 open reading frame 131
11352	0.9214	0.0110626	3.2	0.767	MAPK8	mitogen-activated protein kinase 8
6656	0.9214	0.0110637	-3.2	-0.888	IDUA	iduronidase, alpha-L-
2048	0.9214	0.0110709	3.2	0.767	RG9MTD1	RNA (guanine-9-) methyltransferase domain containing 1
17277	0.9214	0.0111476	-3.19	-1.224
18604	0.9214	0.0111566	3.19	1.103	ANP32E	acidic (leucine-rich) nuclear phosphoprotein 32 family, member E
20730	0.9214	0.011186	-3.19	-1.306	HOXB2	homeobox B2
19422	0.9214	0.0112793	3.19	0.96	MTAP	methylthioadenosine phosphorylase
9806	0.9214	0.0112847	-3.19	-0.652	MN1	meningioma (disrupted in balanced translocation) 1
13531	0.9214	0.0112872	3.19	1.529	TMSL8	thymosin-like 8
16202	0.9214	0.0112996	3.19	1.236	FAM167B	family with sequence similarity 167, member B
19443	0.9214	0.0113273	-3.18	-1.822
18124	0.9214	0.0113324	-3.18	-0.627	QKI	quaking homolog, KH domain RNA binding (mouse)
10961	0.9214	0.0113412	-3.18	-0.615	FAM54B	family with sequence similarity 54, member B
2394	0.9214	0.0115646	3.17	1.078	SNRPE	small nuclear ribonucleoprotein polypeptide E
7355	0.9214	0.0115672	-3.17	-0.689	SEC61A1	Sec61 alpha 1 subunit (S. cerevisiae)
18738	0.9214	0.0115825	-3.17	-0.724	SNX17	sorting nexin 17
18691	0.9214	0.0116197	3.17	0.948	CHEK2	CHK2 checkpoint homolog (S. pombe)
16153	0.9214	0.0117326	3.16	1.243	CKS1B	CDC28 protein kinase regulatory subunit 1B
4219	0.9214	0.0118798	3.15	1.069	PAK1IP1	PAK1 interacting protein 1
1228	0.9214	0.0118807	3.15	1.536	TMSL8	thymosin-like 8
8450	0.9214	0.011883	3.15	0.931	NET1	neuroepithelial cell transforming gene 1
6379	0.9214	0.0119317	-3.15	-0.769	DOLK	dolichol kinase
15173	0.9214	0.0119575	-3.15	-1.08	C3orf38	chromosome 3 open reading frame 38
16231	0.9214	0.0120795	-3.14	-0.767
9130	0.9214	0.0121073	3.14	0.935
4311	0.9214	0.0121087	-3.14	-1.061
3152	0.9214	0.012114	3.14	1.055	DAGLA	diacylglycerol lipase, alpha
4	0.9214	0.0121262	3.14	0.861
20989	0.9214	0.0121578	3.14	1.103	PTMA	prothymosin, alpha
22119	0.9214	0.0121945	3.14	1.145	C1orf131	chromosome 1 open reading frame 131
1960	0.9214	0.0122688	3.13	0.719	LGALS7	lectin, galactoside-binding, soluble, 7 (galectin 7)
13203	0.9214	0.0123221	3.13	1.321	GRHL1	grainyhead-like 1 (Drosophila)
4542	0.9214	0.0123397	-3.13	-0.888	TM9SF1	transmembrane 9 superfamily member 1
227	0.9214	0.0123985	-3.13	-0.64	EID1	EP300 interacting inhibitor of differentiation 1
8765	0.9214	0.0124529	-3.13	-1.639
12510	0.9214	0.0125726	-3.12	-0.93	ADRBK2	adrenergic, beta, receptor kinase 2
10778	0.9214	0.0126462	-3.12	-0.778	SHOC2	soc-2 suppressor of clear homolog (C. elegans)
14836	0.9214	0.012648	3.12	0.691
1026	0.9214	0.0126849	3.11	0.947	PDCD2L	programmed cell death 2-like
2021	0.9214	0.0126878	3.11	0.773	TBRG4	transforming growth factor beta regulator 4
14622	0.9214	0.0127823	-3.11	-3.132	FOXA1	forkhead box A1
15893	0.9214	0.0128733	-3.1	-0.83	SNX21	sorting nexin family member 21
62	0.9214	0.0129121	3.1	1.063	DDX27	DEAD (Asp-Glu-Ala-Asp) box polypeptide 27
15107	0.9214	0.01293	3.1	0.978	STAB1	stabilin 1
5379	0.9214	0.0130236	3.1	1.095
15381	0.9214	0.0130814	-3.09	-0.839	APEX1	APEX nuclease (multifunctional DNA repair enzyme) 1
14988	0.9214	0.0131959	3.09	3.22	KRT6B	keratin 6B
9759	0.9214	0.0132168	3.09	0.875	RNFT2	ring finger protein, transmembrane 2
16139	0.9214	0.0132613	3.09	1.133	C1orf131	chromosome 1 open reading frame 131
