# Supplementary material for: In Silico Analysis of Publicly Available Transcriptomic Data for the Identification of Triple-Negative Breast Cancer-Specific Biomarkers
Source: Life (Basel). 2023 Feb 2;13(2):422. doi: 10.3390/life13020422 (PMC9965976; doi:10.3390/life13020422)
Supplement: Supplementary file 1 [file life-13-00422-s001.zip › Supplementary file S2- GSE18864.xlsx]

## Sheet: GSE18864
Differential gene expression of GSE18864
ID	adj.P.Val	P.Value	t	logFC	Gene.symbol	Gene.title
218211_s_at	8.19e-17	1.5e-21	-12.98	-4.094	MLPH	melanophilin
226197_at	1.87e-15	6.83e-20	-12.1	-3.402	AR	androgen receptor
213260_at	4.05e-15	2.22e-19	11.83	2.631	FOXC1	forkhead box C1
212771_at	1.57e-14	1.15e-18	11.45	2.563	FAM171A1	family with sequence similarity 171 member A1
209173_at	2.9e-14	2.65e-18	-11.27	-4.297	AGR2	anterior gradient 2, protein disulphide isomerase family member
204667_at	1.34e-13	1.47e-17	-10.88	-1.795	FOXA1	forkhead box A1
226192_at	2.04e-13	2.62e-17	-10.75	-2.572	AR	androgen receptor
214164_x_at	2.29e-13	3.34e-17	-10.7	-4.324	CA12	carbonic anhydrase 12
215867_x_at	5.01e-13	8.25e-17	-10.5	-4.196	CA12	carbonic anhydrase 12
223864_at	5.75e-13	1.05e-16	-10.44	-3.087	ANKRD30A	ankyrin repeat domain 30A
203963_at	6.6e-13	1.38e-16	-10.38	-3.453	CA12	carbonic anhydrase 12
212744_at	6.6e-13	1.45e-16	-10.37	-1.021	BBS4	Bardet-Biedl syndrome 4
204162_at	8.88e-13	2.11e-16	10.29	2.13	NDC80	NDC80, kinetochore complex component
1553613_s_at	1.24e-12	3.18e-16	10.2	3.788	FOXC1	forkhead box C1
204751_x_at	2.27e-12	6.23e-16	10.05	2.075	DSC2	desmocollin 2
242824_at	3.23e-12	9.45e-16	-9.96	-1.594
222835_at	4.19e-12	1.3e-15	-9.89	-2.603	THSD4	thrombospondin type 1 domain containing 4
205044_at	1.81e-11	5.96e-15	9.55	3.997	GABRP	gamma-aminobutyric acid type A receptor pi subunit
213113_s_at	3.85e-11	1.34e-14	9.38	1.277	SLC43A3	solute carrier family 43 member 3
213523_at	4.26e-11	1.64e-14	9.33	1.908	CCNE1	cyclin E1
218019_s_at	4.26e-11	1.67e-14	9.33	1.19	PDXK	pyridoxal (pyridoxine, vitamin B6) kinase
225478_at	4.26e-11	1.72e-14	9.32	0.837	MFHAS1	malignant fibrous histiocytoma amplified sequence 1
225421_at	6.03e-11	2.58e-14	9.23	2.305	PM20D2	peptidase M20 domain containing 2
219498_s_at	6.03e-11	2.65e-14	9.23	0.588	BCL11A	B-cell CLL/lymphoma 11A
243170_at	7.67e-11	3.51e-14	-9.17	-1.689
209604_s_at	8.59e-11	4.09e-14	-9.13	-3.155	GATA3	GATA binding protein 3
217925_s_at	1.07e-10	5.29e-14	9.08	0.611	C6orf106	chromosome 6 open reading frame 106
228273_at	1.26e-10	6.45e-14	9.03	2.691	PRR11	proline rich 11
223437_at	1.39e-10	7.4e-14	9	1.185	PPARA	peroxisome proliferator activated receptor alpha
228708_at	1.39e-10	7.61e-14	-9	-3.001	RAB27B	RAB27B, member RAS oncogene family
226817_at	1.39e-10	7.9e-14	8.99	2.217	DSC2	desmocollin 2
226961_at	1.58e-10	9.26e-14	-8.95	-0.963	PRR15	proline rich 15
209603_at	1.75e-10	1.05e-13	-8.92	-3.353	GATA3	GATA binding protein 3
1559258_a_at	1.78e-10	1.11e-13	8.91	2.617	CT83	cancer/testis antigen 83
225764_at	1.92e-10	1.23e-13	8.89	1.132	ETV6	ETS variant 6
228241_at	2e-10	1.31e-13	-8.88	-4.24	AGR3	anterior gradient 3, protein disulphide isomerase family member
226575_at	2.44e-10	1.65e-13	8.83	1.673	ZNF462	zinc finger protein 462
203909_at	2.65e-10	1.84e-13	8.8	1.031	SLC9A6	solute carrier family 9 member A6
1569003_at	2.67e-10	1.95e-13	-8.79	-1.424	VMP1	vacuole membrane protein 1
1553542_at	2.67e-10	1.95e-13	-8.79	-0.647	CCDC125	coiled-coil domain containing 125
219206_x_at	3.32e-10	2.55e-13	-8.73	-1.032	TMBIM4	transmembrane BAX inhibitor motif containing 4
211621_at	3.32e-10	2.55e-13	-8.73	-1.128	AR	androgen receptor
227522_at	4.14e-10	3.26e-13	-8.68	-2.316	CMBL	carboxymethylenebutenolidase homolog
208103_s_at	5.06e-10	4.07e-13	8.63	2.178	ANP32E	acidic nuclear phosphoprotein 32 family member E
210347_s_at	6.23e-10	5.13e-13	8.58	1.427	BCL11A	B-cell CLL/lymphoma 11A
225335_at	6.28e-10	5.28e-13	8.57	0.742	ZNF496	zinc finger protein 496
229499_at	6.35e-10	5.57e-13	-8.56	-1.392	CAPN13	calpain 13
212956_at	6.35e-10	5.57e-13	-8.56	-3.276	TBC1D9	TBC1 domain family member 9
218966_at	6.67e-10	5.97e-13	-8.55	-1.637	MYO5C	myosin VC
213913_s_at	6.92e-10	6.33e-13	-8.53	-1.623	TBC1D30	TBC1 domain family member 30
229425_at	8.21e-10	7.66e-13	-8.49	-1.073
225327_at	8.66e-10	8.23e-13	-8.48	-2.233	FAM214A	family with sequence similarity 214 member A
225356_at	9.41e-10	9.12e-13	8.45	1.835	SFT2D2	SFT2 domain containing 2
223062_s_at	9.54e-10	9.42e-13	8.45	2.524	PSAT1	phosphoserine aminotransferase 1
221591_s_at	1.11e-09	1.12e-12	8.41	0.947	FAM64A	family with sequence similarity 64 member A
204508_s_at	1.39e-09	1.43e-12	-8.35	-1.235	CA12	carbonic anhydrase 12
201596_x_at	1.4e-09	1.46e-12	-8.35	-2.148	KRT18	keratin 18
224428_s_at	1.55e-09	1.69e-12	8.32	2.025	CDCA7	cell division cycle associated 7
200670_at	1.55e-09	1.69e-12	-8.32	-1.762	XBP1	X-box binding protein 1
221520_s_at	1.55e-09	1.7e-12	8.32	0.519	CDCA8	cell division cycle associated 8
214404_x_at	1.66e-09	1.86e-12	-8.3	-1.477	SPDEF	SAM pointed domain containing ETS transcription factor
225855_at	1.66e-09	1.88e-12	-8.29	-0.764	EPB41L5	erythrocyte membrane protein band 4.1 like 5
205376_at	1.81e-09	2.08e-12	-8.27	-1.853	INPP4B	inositol polyphosphate-4-phosphatase type II B
1553434_at	2.14e-09	2.5e-12	-8.23	-3.143	CYP4Z2P	cytochrome P450 family 4 subfamily Z member 2, pseudogene
229150_at	2.27e-09	2.7e-12	-8.22	-1.13
202589_at	2.41e-09	2.91e-12	8.2	1.855	TYMS	thymidylate synthetase
205225_at	2.52e-09	3.08e-12	-8.19	-3.686	ESR1	estrogen receptor 1
1555982_at	2.73e-09	3.39e-12	-8.16	-1.233	ZFYVE16	zinc finger FYVE-type containing 16
225612_s_at	2.77e-09	3.49e-12	8.16	2.36	B3GNT5	UDP-GlcNAc:betaGal beta-1,3-N-acetylglucosaminyltransferase 5
220173_at	2.9e-09	3.72e-12	-8.14	-1.638	BBOF1	basal body orientation factor 1
237339_at	2.93e-09	3.8e-12	-8.14	-3.6	LINC00993	long intergenic non-protein coding RNA 993
226120_at	2.94e-09	3.92e-12	-8.13	-1.719	TTC8	tetratricopeptide repeat domain 8
209290_s_at	2.94e-09	4.03e-12	8.13	2.085	NFIB	nuclear factor I B
208962_s_at	2.94e-09	4.05e-12	8.13	1.055	MIR1908///FADS1	microRNA 1908///fatty acid desaturase 1
226661_at	2.94e-09	4.11e-12	8.12	1.324	CDCA2	cell division cycle associated 2
201795_at	2.94e-09	4.13e-12	8.12	1.251	LBR	lamin B receptor
225064_at	2.94e-09	4.14e-12	-8.12	-1.551	RABEP1	rabaptin, RAB GTPase binding effector protein 1
218807_at	3.3e-09	4.71e-12	-8.09	-2.713	VAV3	vav guanine nucleotide exchange factor 3
226978_at	3.34e-09	4.83e-12	8.09	0.488	PPARA	peroxisome proliferator activated receptor alpha
205548_s_at	3.65e-09	5.35e-12	8.06	1.465	BTG3	BTG anti-proliferation factor 3
231002_s_at	3.96e-09	5.86e-12	-8.04	-0.952	RABEP1	rabaptin, RAB GTPase binding effector protein 1
223423_at	4.05e-09	6.07e-12	-8.04	-2.81	GPR160	G protein-coupled receptor 160
228557_at	5.3e-09	8.05e-12	7.98	0.42	L3MBTL4	l(3)mbt-like 4 (Drosophila)
233037_at	5.31e-09	8.15e-12	-7.97	-1.369
213032_at	5.57e-09	8.65e-12	7.96	2.167	NFIB	nuclear factor I B
201578_at	6.42e-09	1.01e-11	7.93	1.367	PODXL	podocalyxin like
200957_s_at	6.45e-09	1.03e-11	7.92	0.688	SSRP1	structure specific recognition protein 1
201976_s_at	6.45e-09	1.04e-11	7.92	1.423	MYO10	myosin X
229097_at	6.62e-09	1.08e-11	7.91	1.164	DIAPH3	diaphanous related formin 3
202870_s_at	6.81e-09	1.12e-11	7.9	1.622	CDC20	cell division cycle 20
218755_at	7.03e-09	1.17e-11	7.89	1.146	KIF20A	kinesin family member 20A
213134_x_at	7.31e-09	1.23e-11	7.88	1.589	BTG3	BTG anti-proliferation factor 3
213310_at	7.4e-09	1.26e-11	7.88	1.344	CASC7///AGO2	cancer susceptibility candidate 7 (non-protein coding)///argonaute 2, RISC catalytic component
201041_s_at	8.27e-09	1.42e-11	-7.85	-2.205	DUSP1	dual specificity phosphatase 1
233955_x_at	8.41e-09	1.46e-11	-7.84	-1.621	CXXC5	CXXC finger protein 5
218313_s_at	9.05e-09	1.59e-11	-7.83	-2.026	GALNT7	polypeptide N-acetylgalactosaminyltransferase 7
210147_at	9.5e-09	1.68e-11	7.81	1.402	ART3	ADP-ribosyltransferase 3
200916_at	9.54e-09	1.71e-11	7.81	1.05	TAGLN2	transgelin 2
202107_s_at	9.9e-09	1.8e-11	7.8	1.297	MCM2	minichromosome maintenance complex component 2
221880_s_at	9.9e-09	1.81e-11	-7.8	-1.081	FAM174B	family with sequence similarity 174 member B
236947_at	9.91e-09	1.83e-11	-7.79	-1.767
225658_at	1e-08	1.87e-11	-7.79	-2.058	SPOPL	speckle type BTB/POZ protein like
243736_at	1.02e-08	1.93e-11	-7.78	-1.192
223307_at	1.12e-08	2.13e-11	7.76	2.008	CDCA3	cell division cycle associated 3
214053_at	1.14e-08	2.19e-11	-7.75	-2.521	ERBB4	erb-b2 receptor tyrosine kinase 4
212510_at	1.19e-08	2.31e-11	-7.74	-1.654	GPD1L	glycerol-3-phosphate dehydrogenase 1-like
218776_s_at	1.19e-08	2.34e-11	-7.74	-0.898	TMEM62	transmembrane protein 62
205607_s_at	1.19e-08	2.35e-11	-7.74	-0.832	SCYL3	SCY1 like pseudokinase 3
202554_s_at	1.32e-08	2.64e-11	-7.71	-2.316	GSTM3	glutathione S-transferase mu 3
233498_at	1.36e-08	2.74e-11	-7.71	-1.819	ERBB4	erb-b2 receptor tyrosine kinase 4
213627_at	1.4e-08	2.86e-11	-7.7	-0.829	MAGED2	MAGE family member D2
224516_s_at	1.4e-08	2.88e-11	-7.69	-1.415	CXXC5	CXXC finger protein 5
212567_s_at	1.45e-08	2.99e-11	7.69	0.433	MAP4	microtubule associated protein 4
228868_x_at	1.46e-08	3.05e-11	7.68	1.96	CDT1	chromatin licensing and DNA replication factor 1
235444_at	1.49e-08	3.13e-11	-7.68	-1.558	FOXP1	forkhead box P1
241937_s_at	1.55e-08	3.28e-11	7.67	1.397	WDR4	WD repeat domain 4
200790_at	1.64e-08	3.51e-11	7.65	1.535	ODC1	ornithine decarboxylase 1
227955_s_at	1.75e-08	3.77e-11	7.63	1.792	EFNA5	ephrin A5
228081_at	1.9e-08	4.15e-11	-7.61	-1.26	CCNG2	cyclin G2
232181_at	1.9e-08	4.17e-11	7.61	1.042	PPARGC1B	PPARG coactivator 1 beta
227224_at	1.92e-08	4.26e-11	-7.61	-1.157	RALGPS2	Ral GEF with PH domain and SH3 binding motif 2
210241_s_at	1.93e-08	4.3e-11	-7.61	-0.983	TP53TG1	TP53 target 1 (non-protein coding)
209435_s_at	2.08e-08	4.69e-11	7.59	1.166	ARHGEF2	Rho/Rac guanine nucleotide exchange factor 2
212846_at	2.14e-08	4.84e-11	7.58	0.818	RRP1B	ribosomal RNA processing 1B
226196_s_at	2.25e-08	5.14e-11	-7.57	-0.748	IFT43	intraflagellar transport 43
235911_at	2.46e-08	5.67e-11	7.54	2.22	MELTF	melanotransferrin
212181_s_at	2.66e-08	6.17e-11	-7.53	-0.694	NUDT4P1///NUDT4P2///NUDT4	nudix hydrolase 4 pseudogene 1///nudix hydrolase 4 pseudogene 2///nudix hydrolase 4
225520_at	2.66e-08	6.23e-11	7.52	1.481	LOC101928195///LOC100996643///MTHFD1L	methylenetetrahydrofolate dehydrogenase (NADP+ dependent) 1-like pseudogene///monofunctional C1-tetrahydrofolate synthase, mitochondrial-like///methylenetetrahydrofolate dehydrogenase (NADP+ dependent) 1-like
222996_s_at	2.67e-08	6.3e-11	-7.52	-0.943	CXXC5	CXXC finger protein 5
209602_s_at	2.69e-08	6.4e-11	-7.52	-3.317	GATA3	GATA binding protein 3
203431_s_at	2.7e-08	6.47e-11	-7.52	-1.071	ARHGAP32	Rho GTPase activating protein 32
224753_at	2.72e-08	6.57e-11	7.51	1.012	CDCA5	cell division cycle associated 5
236718_at	2.74e-08	6.66e-11	7.51	0.422	MYO10	myosin X
242458_at	2.75e-08	6.74e-11	-7.51	-0.412	RALGPS2	Ral GEF with PH domain and SH3 binding motif 2
218131_s_at	2.78e-08	6.85e-11	7.5	0.955	GATAD2A	GATA zinc finger domain containing 2A
229964_at	2.82e-08	7.02e-11	-7.5	-1.001	C9orf152	chromosome 9 open reading frame 152
200045_at	2.92e-08	7.31e-11	7.49	0.98	ABCF1	ATP binding cassette subfamily F member 1
228464_at	3.02e-08	7.62e-11	-7.48	-1.078
237086_at	3.16e-08	8.04e-11	-7.47	-1.484	FOXA1	forkhead box A1
222312_s_at	3.18e-08	8.18e-11	-7.46	-1.303
32094_at	3.18e-08	8.2e-11	7.46	0.501	CHST3	carbohydrate sulfotransferase 3
222062_at	3.18e-08	8.26e-11	7.46	1.351	IL27RA	interleukin 27 receptor subunit alpha
233214_at	3.33e-08	8.71e-11	-7.45	-0.675
232914_s_at	3.56e-08	9.37e-11	-7.43	-2.503	SYTL2	synaptotagmin like 2
235123_at	3.56e-08	9.44e-11	-7.43	-1.919
210933_s_at	3.63e-08	9.69e-11	7.43	0.557	FSCN1	fascin actin-bundling protein 1
205250_s_at	3.79e-08	1.02e-10	-7.41	-1.214	CEP290	centrosomal protein 290
204822_at	3.95e-08	1.07e-10	7.4	1.443	TTK	TTK protein kinase
218976_at	4.12e-08	1.12e-10	-7.39	-2.809	DNAJC12	DnaJ heat shock protein family (Hsp40) member C12
233614_at	4.15e-08	1.14e-10	-7.39	-0.307
204033_at	4.31e-08	1.19e-10	7.38	1.444	TRIP13	thyroid hormone receptor interactor 13
205024_s_at	4.39e-08	1.22e-10	7.37	0.72	RAD51	RAD51 recombinase
221185_s_at	4.39e-08	1.23e-10	7.37	1.584	IQCG	IQ motif containing G
206373_at	4.51e-08	1.27e-10	7.37	3.056	ZIC1	Zic family member 1
219615_s_at	4.69e-08	1.33e-10	7.36	0.734	KCNK5	potassium two pore domain channel subfamily K member 5
204962_s_at	4.98e-08	1.42e-10	7.34	1.902	SLC35F6///CENPA	solute carrier family 35 member F6///centromere protein A
209781_s_at	5.05e-08	1.45e-10	7.34	1.262	KHDRBS3	KH RNA binding domain containing, signal transduction associated 3
229069_at	5.3e-08	1.53e-10	-7.32	-1.035	SARNP	SAP domain containing ribonucleoprotein
203453_at	5.39e-08	1.57e-10	-7.32	-2.282	SCNN1A	sodium channel epithelial 1 alpha subunit
228559_at	5.48e-08	1.6e-10	7.31	1.01	CENPN	centromere protein N
236471_at	5.7e-08	1.68e-10	7.3	1.615	NFE2L3	nuclear factor, erythroid 2 like 3
225516_at	5.7e-08	1.69e-10	-7.3	-2.492	SLC7A2	solute carrier family 7 member 2
226936_at	5.71e-08	1.7e-10	7.3	1.575	CENPW	centromere protein W
229030_at	5.92e-08	1.78e-10	-7.29	-1.362	CAPN8	calpain 8
204825_at	5.92e-08	1.79e-10	7.29	2.143	MELK	maternal embryonic leucine zipper kinase
204014_at	6.12e-08	1.86e-10	-7.28	-2.856	DUSP4	dual specificity phosphatase 4
204623_at	6.26e-08	1.91e-10	-7.27	-2.451	TFF3	trefoil factor 3
219867_at	6.27e-08	1.93e-10	7.27	1.182	CHODL	chondrolectin
221436_s_at	6.45e-08	1.99e-10	7.27	0.48	CDCA3	cell division cycle associated 3
219202_at	6.5e-08	2.03e-10	7.26	0.543	RHBDF2	rhomboid 5 homolog 2
228915_at	6.5e-08	2.03e-10	-7.26	-2.494	DACH1	dachshund family transcription factor 1
209172_s_at	6.66e-08	2.1e-10	7.25	1.604	CENPF	centromere protein F
204304_s_at	6.69e-08	2.12e-10	7.25	2.984	PROM1	prominin 1
220432_s_at	6.71e-08	2.14e-10	7.25	1.161	CYP39A1	cytochrome P450 family 39 subfamily A member 1
218868_at	6.71e-08	2.15e-10	7.25	1.509	ACTR3B	ARP3 actin related protein 3 homolog B
207828_s_at	6.83e-08	2.2e-10	7.24	1.501	CENPF	centromere protein F
224917_at	6.87e-08	2.22e-10	-7.24	-1.369	MIR21///VMP1	microRNA 21///vacuole membrane protein 1
203564_at	7.45e-08	2.43e-10	7.22	0.918	FANCG	Fanconi anemia complementation group G
207843_x_at	7.46e-08	2.44e-10	-7.22	-1.667	CYB5A	cytochrome b5 type A
239973_at	7.51e-08	2.47e-10	7.22	0.828
51158_at	7.62e-08	2.52e-10	-7.21	-0.628	FAM174B	family with sequence similarity 174 member B
225125_at	7.68e-08	2.56e-10	7.21	0.977	MMGT1	membrane magnesium transporter 1
205527_s_at	7.8e-08	2.61e-10	7.21	0.787	GEMIN4	gem nuclear organelle associated protein 4
205381_at	8.08e-08	2.72e-10	-7.2	-1.421	LRRC17	leucine rich repeat containing 17
204862_s_at	8.08e-08	2.73e-10	-7.2	-0.65	NME3	NME/NM23 nucleoside diphosphate kinase 3
222039_at	8.32e-08	2.83e-10	7.19	1.192	KIF18B	kinesin family member 18B
227052_at	8.42e-08	2.88e-10	-7.18	-1.553	SMIM14	small integral membrane protein 14
242335_at	8.47e-08	2.91e-10	7.18	1.039	SLC25A37	solute carrier family 25 member 37
205160_at	8.65e-08	3e-10	-7.17	-0.94	PEX11A	peroxisomal biogenesis factor 11 alpha
238229_at	8.65e-08	3.01e-10	-7.17	-0.508	TMEM67	transmembrane protein 67
203705_s_at	9.26e-08	3.23e-10	7.16	1.598	FZD7	frizzled class receptor 7
219497_s_at	9.43e-08	3.31e-10	7.15	0.809	BCL11A	B-cell CLL/lymphoma 11A
220941_s_at	9.52e-08	3.36e-10	7.15	1.022	C21orf91	chromosome 21 open reading frame 91
201952_at	9.9e-08	3.51e-10	-7.14	-1.841	ALCAM	activated leukocyte cell adhesion molecule
216484_x_at	1e-07	3.57e-10	7.14	0.785
1553349_at	1e-07	3.6e-10	-7.13	-0.871	ARID2	AT-rich interaction domain 2
226863_at	1.07e-07	3.86e-10	-7.12	-2.023	FAM110C	family with sequence similarity 110 member C
232105_at	1.2e-07	4.35e-10	7.09	0.518	BLACAT1	bladder cancer associated transcript 1 (non-protein coding)
218806_s_at	1.22e-07	4.45e-10	-7.09	-1.58	VAV3	vav guanine nucleotide exchange factor 3
213680_at	1.22e-07	4.46e-10	7.09	3.063	KRT6B	keratin 6B
203554_x_at	1.22e-07	4.49e-10	7.08	1.833	PTTG1	pituitary tumor-transforming 1
207668_x_at	1.23e-07	4.54e-10	7.08	1.162	PDIA6	protein disulfide isomerase family A member 6
201853_s_at	1.24e-07	4.59e-10	7.08	0.846	CDC25B	cell division cycle 25B
234107_s_at	1.25e-07	4.68e-10	7.07	0.843	DTD1	D-tyrosyl-tRNA deacylase 1
204203_at	1.3e-07	4.87e-10	7.07	1.428	CEBPG	CCAAT/enhancer binding protein gamma
235452_at	1.34e-07	5.06e-10	-7.06	-0.847
212501_at	1.34e-07	5.08e-10	7.06	1.477	CEBPB	CCAAT/enhancer binding protein beta
228969_at	1.38e-07	5.26e-10	-7.05	-1.821	AGR2	anterior gradient 2, protein disulphide isomerase family member
218542_at	1.49e-07	5.69e-10	7.03	1.412	CEP55	centrosomal protein 55
216236_s_at	1.49e-07	5.74e-10	7.03	0.298	SLC2A14///SLC2A3	solute carrier family 2 member 14///solute carrier family 2 member 3
228231_at	1.52e-07	5.89e-10	7.02	0.477	MIR6836///SNX8	microRNA 6836///sorting nexin 8
244738_at	1.52e-07	5.9e-10	7.02	0.208	BRWD3	bromodomain and WD repeat domain containing 3
206509_at	1.52e-07	5.92e-10	-7.02	-4.041	PIP	prolactin induced protein
206571_s_at	1.59e-07	6.23e-10	7.01	0.878	MAP4K4	mitogen-activated protein kinase kinase kinase kinase 4
224989_at	1.67e-07	6.56e-10	-7	-1.188	SMIM14	small integral membrane protein 14
213029_at	1.69e-07	6.7e-10	6.99	1.632	NFIB	nuclear factor I B
229292_at	1.69e-07	6.7e-10	-6.99	-1.281	EPB41L5	erythrocyte membrane protein band 4.1 like 5
210886_x_at	1.7e-07	6.79e-10	-6.99	-0.902	TP53TG1	TP53 target 1 (non-protein coding)
219582_at	1.76e-07	7.07e-10	6.98	0.927	OGFRL1	opioid growth factor receptor like 1
200755_s_at	1.76e-07	7.08e-10	6.98	0.791	CALU	calumenin
212099_at	1.77e-07	7.14e-10	-6.98	-1.26	RHOB	ras homolog family member B
238883_at	1.78e-07	7.24e-10	-6.98	-1.64
226358_at	1.86e-07	7.58e-10	-6.97	-0.914	APH1B	aph-1 homolog B, gamma-secretase subunit
213484_at	1.88e-07	7.69e-10	6.96	0.906	ADD2	adducin 2
220651_s_at	1.9e-07	7.82e-10	6.96	1.208	MCM10	minichromosome maintenance 10 replication initiation factor
225346_at	2.01e-07	8.31e-10	-6.95	-0.747	MTERF2	mitochondrial transcription termination factor 2
225341_at	2.08e-07	8.65e-10	-6.94	-0.505	MTERF2	mitochondrial transcription termination factor 2
213060_s_at	2.1e-07	8.74e-10	6.93	1.675	CHI3L2	chitinase 3 like 2
200600_at	2.22e-07	9.3e-10	6.92	1.05	MSN	moesin
227172_at	2.22e-07	9.35e-10	-6.92	-1.021	TMEM116	transmembrane protein 116
232682_at	2.23e-07	9.4e-10	-6.92	-0.733	MREG	melanoregulin
51192_at	2.24e-07	9.49e-10	-6.92	-0.782	SSH3	slingshot protein phosphatase 3
216237_s_at	2.25e-07	9.58e-10	6.91	0.83	MCM5	minichromosome maintenance complex component 5
232307_at	2.32e-07	9.93e-10	-6.91	-0.953
219542_at	2.4e-07	1.03e-09	-6.9	-0.947	NEK11	NIMA related kinase 11
235434_at	2.44e-07	1.06e-09	6.89	0.457	CCDC134	coiled-coil domain containing 134
201995_at	2.44e-07	1.06e-09	6.89	0.577	EXT1	exostosin glycosyltransferase 1
205613_at	2.45e-07	1.07e-09	-6.89	-1.043	SYT17	synaptotagmin 17
231735_s_at	2.48e-07	1.09e-09	-6.89	-1.873	MALAT1	metastasis associated lung adenocarcinoma transcript 1 (non-protein coding)
203276_at	2.57e-07	1.13e-09	6.88	0.706	LMNB1	lamin B1
225878_at	2.57e-07	1.13e-09	6.88	1.284	KIF1B	kinesin family member 1B
208628_s_at	2.68e-07	1.19e-09	6.87	1.258	YBX1	Y-box binding protein 1
240655_at	2.68e-07	1.19e-09	-6.86	-1.603
202936_s_at	2.71e-07	1.21e-09	6.86	0.787	SOX9	SRY-box 9
234998_at	2.71e-07	1.21e-09	-6.86	-1.199	RAB11A	RAB11A, member RAS oncogene family
222889_at	2.73e-07	1.23e-09	6.86	0.678	DCLRE1B	DNA cross-link repair 1B
219785_s_at	2.73e-07	1.23e-09	6.86	1.146	C16orf95	chromosome 16 open reading frame 95
227572_at	2.84e-07	1.29e-09	-6.85	-0.76	USP30	ubiquitin specific peptidase 30
211042_x_at	2.9e-07	1.32e-09	6.84	1.042	MIR6756///MCAM	microRNA 6756///melanoma cell adhesion molecule
212638_s_at	3.04e-07	1.39e-09	-6.83	-1.628	WWP1	WW domain containing E3 ubiquitin protein ligase 1
