# Supplementary material for: In Silico Analysis of Publicly Available Transcriptomic Data for the Identification of Triple-Negative Breast Cancer-Specific Biomarkers
Source: Life (Basel). 2023 Feb 2;13(2):422. doi: 10.3390/life13020422 (PMC9965976; doi:10.3390/life13020422)
Supplement: Supplementary file 1 [file life-13-00422-s001.zip › Supplementary file S3 - GSE19615.xlsx]

## Sheet: GSE19615
Differential Gene expression in GSE19615
ID	adj.P.Val	P.Value	t	B	logFC	Gene.symbol	Gene.title
200670_at	3.22e-17	5.88e-22	-11.92	39	-1.627	XBP1	X-box binding protein 1
218211_s_at	1.57e-16	5.76e-21	-11.5	36.8	-3.109	MLPH	melanophilin
237086_at	6.04e-16	3.32e-20	-11.18	35.1	-2.97	FOXA1	forkhead box A1
215867_x_at	6.11e-16	4.47e-20	-11.12	34.9	-3.254	CA12	carbonic anhydrase 12
229150_at	1.03e-15	9.41e-20	-10.99	34.1	-3.383
214164_x_at	1.09e-15	1.19e-19	-10.94	33.9	-3.408	CA12	carbonic anhydrase 12
228956_at	2.24e-15	2.86e-19	10.78	33.1	2.317	UGT8	UDP glycosyltransferase 8
203963_at	2.5e-15	3.66e-19	-10.74	32.8	-3.158	CA12	carbonic anhydrase 12
209604_s_at	5.78e-15	9.52e-19	-10.56	31.9	-2.873	GATA3	GATA binding protein 3
209602_s_at	1.07e-14	1.95e-18	-10.43	31.2	-3.523	GATA3	GATA binding protein 3
204508_s_at	1.67e-14	3.37e-18	-10.33	30.7	-3.671	CA12	carbonic anhydrase 12
226192_at	8.28e-14	1.82e-17	-10.02	29.1	-2.904	AR	androgen receptor
208451_s_at	2.27e-13	5.39e-17	-9.82	28	-3.22	C4B_2///C4B///C4A	complement component 4B (Chido blood group), copy 2///complement component 4B (Chido blood group)///complement component 4A (Rodgers blood group)
218806_s_at	2.3e-13	5.88e-17	-9.81	27.9	-2.09	VAV3	vav guanine nucleotide exchange factor 3
202341_s_at	2.59e-13	7.41e-17	9.77	27.7	1.986	TRIM2	tripartite motif containing 2
209173_at	2.59e-13	7.57e-17	-9.76	27.7	-4.174	AGR2	anterior gradient 2, protein disulphide isomerase family member
204667_at	2.93e-13	9.64e-17	-9.72	27.5	-3.452	FOXA1	forkhead box A1
209603_at	2.93e-13	9.64e-17	-9.72	27.5	-2.536	GATA3	GATA binding protein 3
218807_at	5.46e-13	1.9e-16	-9.59	26.8	-1.826	VAV3	vav guanine nucleotide exchange factor 3
210735_s_at	6.6e-13	2.41e-16	-9.55	26.6	-2.62	CA12	carbonic anhydrase 12
1553603_s_at	8.12e-13	3.12e-16	9.5	26.3	1.284	ATL2	atlastin GTPase 2
235046_at	1.43e-12	5.74e-16	-9.39	25.7	-1.944	INPP4B	inositol polyphosphate-4-phosphatase type II B
228241_at	1.78e-12	7.84e-16	-9.33	25.4	-4.829	AGR3	anterior gradient 3, protein disulphide isomerase family member
1562294_x_at	1.78e-12	8.08e-16	-9.33	25.4	-4.513	ANKRD30B	ankyrin repeat domain 30B
208358_s_at	1.78e-12	8.13e-16	9.33	25.4	1.858	UGT8	UDP glycosyltransferase 8
40093_at	2.17e-12	1.03e-15	-9.28	25.2	-2.101	BCAM	basal cell adhesion molecule (Lutheran blood group)
226197_at	2.18e-12	1.08e-15	-9.27	25.1	-2.096	AR	androgen receptor
211110_s_at	2.65e-12	1.36e-15	-9.23	24.9	-2.141	AR	androgen receptor
212956_at	3.32e-12	1.76e-15	-9.18	24.7	-2.305	TBC1D9	TBC1 domain family member 9
225612_s_at	4.09e-12	2.24e-15	9.14	24.4	1.708	B3GNT5	UDP-GlcNAc:betaGal beta-1,3-N-acetylglucosaminyltransferase 5
1557918_s_at	4.92e-12	2.79e-15	9.1	24.2	1.597	SLC16A1	solute carrier family 16 member 1
204623_at	4.99e-12	2.92e-15	-9.09	24.2	-4.051	TFF3	trefoil factor 3
223864_at	5.02e-12	3.07e-15	-9.08	24.1	-3.517	ANKRD30A	ankyrin repeat domain 30A
219734_at	5.02e-12	3.12e-15	-9.08	24.1	-1.404	SIDT1	SID1 transmembrane family member 1
209843_s_at	6.54e-12	4.28e-15	9.02	23.8	2.088	SOX10	SRY-box 10
1555487_a_at	6.54e-12	4.31e-15	9.02	23.8	1.509	ACTR3B	ARP3 actin related protein 3 homolog B
214428_x_at	6.9e-12	4.67e-15	-9	23.7	-2.738	C4B_2///C4B///C4A	complement component 4B (Chido blood group), copy 2///complement component 4B (Chido blood group)///complement component 4A (Rodgers blood group)
220559_at	7e-12	4.86e-15	8.99	23.7	2.771	EN1	engrailed homeobox 1
225356_at	7.45e-12	5.32e-15	8.98	23.6	1.07	SFT2D2	SFT2 domain containing 2
1553613_s_at	7.57e-12	5.54e-15	8.97	23.6	2.754	FOXC1	forkhead box C1
226961_at	8.07e-12	6.05e-15	-8.95	23.5	-1.693	PRR15	proline rich 15
213260_at	8.81e-12	6.77e-15	8.93	23.4	1.87	FOXC1	forkhead box C1
210147_at	1.42e-11	1.12e-14	8.84	22.9	2.789	ART3	ADP-ribosyltransferase 3
219498_s_at	1.44e-11	1.16e-14	8.83	22.9	2.147	BCL11A	B-cell CLL/lymphoma 11A
202908_at	1.52e-11	1.25e-14	-8.82	22.8	-1.311	WFS1	wolframin ER transmembrane glycoprotein
231535_x_at	1.78e-11	1.52e-14	8.78	22.6	2.417	ROPN1	rhophilin associated tail protein 1
205225_at	1.78e-11	1.53e-14	-8.78	22.6	-3.57	ESR1	estrogen receptor 1
209696_at	1.91e-11	1.68e-14	-8.76	22.5	-1.662	FBP1	fructose-bisphosphatase 1
218684_at	1.92e-11	1.72e-14	8.76	22.5	0.883	LRRC8D	leucine rich repeat containing 8 family member D
224191_x_at	1.94e-11	1.78e-14	8.75	22.4	2.699	ROPN1	rhophilin associated tail protein 1
203009_at	2e-11	1.86e-14	-8.74	22.4	-1.864	BCAM	basal cell adhesion molecule (Lutheran blood group)
227733_at	2.03e-11	1.93e-14	-8.74	22.4	-1.799	TMEM63C	transmembrane protein 63C
219497_s_at	2.06e-11	2e-14	8.73	22.3	1.685	BCL11A	B-cell CLL/lymphoma 11A
218693_at	2.07e-11	2.04e-14	-8.73	22.3	-1.58	TSPAN15	tetraspanin 15
202342_s_at	2.31e-11	2.32e-14	8.7	22.2	1.585	TRIM2	tripartite motif containing 2
233388_at	2.47e-11	2.53e-14	-8.69	22.1	-1.858
213441_x_at	2.69e-11	2.85e-14	-8.67	22	-1.612	SPDEF	SAM pointed domain containing ETS transcription factor
211621_at	2.69e-11	2.86e-14	-8.66	22	-2.182	AR	androgen receptor
212099_at	2.69e-11	2.91e-14	-8.66	22	-1.397	RHOB	ras homolog family member B
1555270_a_at	2.91e-11	3.19e-14	-8.64	21.9	-1.167	WFS1	wolframin ER transmembrane glycoprotein
209043_at	2.97e-11	3.31e-14	8.64	21.8	0.954	PAPSS1	3'-phosphoadenosine 5'-phosphosulfate synthase 1
225855_at	3.03e-11	3.43e-14	-8.63	21.8	-1.091	EPB41L5	erythrocyte membrane protein band 4.1 like 5
229964_at	3.85e-11	4.43e-14	-8.58	21.6	-1.854	C9orf152	chromosome 9 open reading frame 152
226936_at	3.87e-11	4.53e-14	8.58	21.5	1.709	CENPW	centromere protein W
222891_s_at	4.22e-11	5.02e-14	8.56	21.4	2.147	BCL11A	B-cell CLL/lymphoma 11A
205597_at	5.13e-11	6.19e-14	-8.52	21.2	-2.668	SLC44A4	solute carrier family 44 member 4
202412_s_at	5.68e-11	6.96e-14	8.5	21.1	1.285	USP1	ubiquitin specific peptidase 1
218966_at	5.84e-11	7.26e-14	-8.49	21.1	-1.011	MYO5C	myosin VC
225981_at	6.47e-11	8.16e-14	-8.47	21	-1.765	HID1	HID1 domain containing
224925_at	6.96e-11	8.91e-14	-8.45	20.9	-1.648	PREX1	phosphatidylinositol-3,4,5-trisphosphate dependent Rac exchange factor 1
210056_at	8.66e-11	1.12e-13	-8.41	20.7	-1.886	RND1	Rho family GTPase 1
220192_x_at	9.25e-11	1.22e-13	-8.39	20.6	-1.743	SPDEF	SAM pointed domain containing ETS transcription factor
228505_s_at	9.31e-11	1.24e-13	8.39	20.6	0.896	TMEM170A	transmembrane protein 170A
204750_s_at	9.54e-11	1.29e-13	8.38	20.5	2.059	DSC2	desmocollin 2
212274_at	1.25e-10	1.71e-13	8.33	20.3	1.168	LPIN1	lipin 1
225071_at	1.27e-10	1.76e-13	8.32	20.2	0.968	NUS1	NUS1 dehydrodolichyl diphosphate synthase subunit
1559258_a_at	1.43e-10	2.01e-13	8.3	20.1	2.117	CT83	cancer/testis antigen 83
220941_s_at	1.65e-10	2.35e-13	8.27	19.9	1.277	C21orf91	chromosome 21 open reading frame 91
227533_at	1.66e-10	2.4e-13	-8.27	19.9	-1.416	RALGPS2	Ral GEF with PH domain and SH3 binding motif 2
203453_at	1.79e-10	2.62e-13	-8.25	19.8	-2.716	SCNN1A	sodium channel epithelial 1 alpha subunit
228969_at	2.01e-10	2.97e-13	-8.23	19.7	-3.333	AGR2	anterior gradient 2, protein disulphide isomerase family member
203571_s_at	2.23e-10	3.35e-13	-8.2	19.6	-1.837	ADIRF	adipogenesis regulatory factor
208103_s_at	2.44e-10	3.7e-13	8.18	19.5	1.494	ANP32E	acidic nuclear phosphoprotein 32 family member E
200934_at	2.5e-10	3.84e-13	8.18	19.5	0.95	DEK	DEK proto-oncogene
241662_x_at	2.97e-10	4.62e-13	-8.14	19.3	-1.473
237339_at	3.15e-10	4.98e-13	-8.13	19.2	-3.408	LINC00993	long intergenic non-protein coding RNA 993
203789_s_at	3.15e-10	5.01e-13	-8.13	19.2	-1.493	SEMA3C	semaphorin 3C
225327_at	3.17e-10	5.1e-13	-8.12	19.2	-1.321	FAM214A	family with sequence similarity 214 member A
226913_s_at	3.32e-10	5.46e-13	8.11	19.1	2.659	SOX8	SRY-box 8
209669_s_at	3.32e-10	5.47e-13	8.11	19.1	0.824	SERBP1	SERPINE1 mRNA binding protein 1
226120_at	3.61e-10	6.06e-13	-8.09	19	-0.935	TTC8	tetratricopeptide repeat domain 8
205394_at	3.61e-10	6.07e-13	8.09	19	0.912	CHEK1	checkpoint kinase 1
221880_s_at	3.97e-10	6.75e-13	-8.07	18.9	-1.224	FAM174B	family with sequence similarity 174 member B
215945_s_at	4.25e-10	7.31e-13	8.05	18.9	1.662	TRIM2	tripartite motif containing 2
205376_at	4.41e-10	7.67e-13	-8.05	18.8	-1.643	INPP4B	inositol polyphosphate-4-phosphatase type II B
214404_x_at	4.43e-10	7.79e-13	-8.04	18.8	-1.96	SPDEF	SAM pointed domain containing ETS transcription factor
218931_at	5.55e-10	9.85e-13	-8	18.6	-1.537	RAB17	RAB17, member RAS oncogene family
202752_x_at	5.56e-10	9.97e-13	-8	18.6	-1.393	SLC7A8	solute carrier family 7 member 8
210347_s_at	5.73e-10	1.04e-12	7.99	18.5	1.364	BCL11A	B-cell CLL/lymphoma 11A
205347_s_at	6.19e-10	1.13e-12	7.97	18.4	2.008	TMSB15B///TMSB15A	thymosin beta 15B///thymosin beta 15a
221024_s_at	6.26e-10	1.16e-12	-7.97	18.4	-1.706	SLC2A10	solute carrier family 2 member 10
233498_at	6.68e-10	1.25e-12	-7.95	18.3	-2.508	ERBB4	erb-b2 receptor tyrosine kinase 4
1565598_at	6.68e-10	1.26e-12	-7.95	18.3	-1.069
212650_at	6.74e-10	1.28e-12	7.95	18.3	1.105	EHBP1	EH domain binding protein 1
209459_s_at	6.91e-10	1.33e-12	-7.94	18.3	-2.371	ABAT	4-aminobutyrate aminotransferase
203909_at	7.37e-10	1.43e-12	7.93	18.2	0.949	SLC9A6	solute carrier family 9 member A6
218868_at	7.67e-10	1.5e-12	7.92	18.2	1.486	ACTR3B	ARP3 actin related protein 3 homolog B
209623_at	7.82e-10	1.56e-12	-7.91	18.1	-1.178	MCCC2	methylcrotonoyl-CoA carboxylase 2
209204_at	7.82e-10	1.56e-12	7.91	18.1	1.588	LMO4	LIM domain only 4
218497_s_at	7.9e-10	1.59e-12	7.91	18.1	0.75	RNASEH1	ribonuclease H1
236496_at	8.8e-10	1.79e-12	-7.88	18	-2.125	DEGS2	delta 4-desaturase, sphingolipid 2
218776_s_at	8.83e-10	1.81e-12	-7.88	18	-0.698	TMEM62	transmembrane protein 62
220238_s_at	8.83e-10	1.83e-12	7.88	18	1.303	KLHL7	kelch like family member 7
1556666_a_at	8.98e-10	1.87e-12	-7.88	17.9	-2.032	TTC6	tetratricopeptide repeat domain 6
223861_at	9.08e-10	1.91e-12	7.87	17.9	2.496	HORMAD1	HORMA domain containing 1
223079_s_at	9.34e-10	1.98e-12	7.86	17.9	1.626	GLS	glutaminase
228067_at	9.44e-10	2.02e-12	-7.86	17.9	-1.446	KIAA1211L	KIAA1211 like
219582_at	9.46e-10	2.05e-12	7.86	17.9	1.304	OGFRL1	opioid growth factor receptor like 1
235144_at	9.46e-10	2.06e-12	-7.86	17.9	-1.441	RASEF	RAS and EF-hand domain containing
214746_s_at	9.87e-10	2.17e-12	-7.85	17.8	-1.122	ZNF467	zinc finger protein 467
225912_at	1.08e-09	2.39e-12	-7.83	17.7	-1.277	TP53INP1	tumor protein p53 inducible nuclear protein 1
219197_s_at	1.1e-09	2.48e-12	-7.82	17.7	-2.979	SCUBE2	signal peptide, CUB domain and EGF like domain containing 2
229691_at	1.1e-09	2.48e-12	-7.82	17.7	-1.244	ZBTB42	zinc finger and BTB domain containing 42
227452_at	1.13e-09	2.56e-12	7.82	17.6	1.443	LINC00673///LINC00511	long intergenic non-protein coding RNA 673///long intergenic non-protein coding RNA 511
202236_s_at	1.15e-09	2.64e-12	7.81	17.6	1.505	SLC16A1	solute carrier family 16 member 1
222125_s_at	1.15e-09	2.68e-12	-7.81	17.6	-1.019	P4HTM	prolyl 4-hydroxylase, transmembrane
208628_s_at	1.15e-09	2.68e-12	7.81	17.6	0.757	YBX1	Y-box binding protein 1
222700_at	1.18e-09	2.76e-12	7.8	17.6	0.91	ATL2	atlastin GTPase 2
212960_at	1.2e-09	2.84e-12	-7.8	17.5	-1.592	TBC1D9	TBC1 domain family member 9
216092_s_at	1.22e-09	2.91e-12	-7.79	17.5	-1.464	SLC7A8	solute carrier family 7 member 8
230142_s_at	1.32e-09	3.16e-12	-7.78	17.4	-1.393	CIRBP	cold inducible RNA binding protein
203749_s_at	1.45e-09	3.52e-12	-7.75	17.3	-1.144	RARA	retinoic acid receptor alpha
224851_at	1.45e-09	3.54e-12	7.75	17.3	1.76	CDK6	cyclin dependent kinase 6
205081_at	1.45e-09	3.57e-12	-7.75	17.3	-2.104	CRIP1	cysteine rich protein 1
201196_s_at	1.47e-09	3.63e-12	7.75	17.3	1.102	AMD1	adenosylmethionine decarboxylase 1
205186_at	1.49e-09	3.72e-12	-7.74	17.3	-2.48	DNALI1	dynein axonemal light intermediate chain 1
204624_at	1.52e-09	3.8e-12	-7.74	17.3	-0.944	ATP7B	ATPase copper transporting beta
226907_at	1.52e-09	3.83e-12	7.74	17.3	1.748	PPP1R14C	protein phosphatase 1 regulatory inhibitor subunit 14C
210469_at	1.54e-09	3.93e-12	-7.73	17.2	-1.797	DLG5	discs large MAGUK scaffold protein 5
216300_x_at	1.57e-09	4.04e-12	-7.73	17.2	-1.179	RARA	retinoic acid receptor alpha
204067_at	1.57e-09	4.05e-12	-7.73	17.2	-0.772	SUOX	sulfite oxidase
237968_at	1.57e-09	4.09e-12	7.73	17.2	1.177	ATL2	atlastin GTPase 2
209730_at	1.58e-09	4.13e-12	-7.72	17.2	-1.403	SEMA3F	semaphorin 3F
214053_at	1.58e-09	4.15e-12	-7.72	17.2	-2.408	ERBB4	erb-b2 receptor tyrosine kinase 4
228565_at	1.69e-09	4.48e-12	7.71	17.1	1.294	KIAA1804	mixed lineage kinase 4
1554572_a_at	1.69e-09	4.51e-12	7.71	17.1	1.139	SUV39H2	suppressor of variegation 3-9 homolog 2
213627_at	1.71e-09	4.6e-12	-7.7	17.1	-1.417	MAGED2	MAGE family member D2
214248_s_at	1.75e-09	4.74e-12	7.7	17.1	1.216	TRIM2	tripartite motif containing 2
239610_at	1.75e-09	4.77e-12	-7.7	17	-0.874
226817_at	1.76e-09	4.83e-12	7.69	17	1.348	DSC2	desmocollin 2
215462_at	1.81e-09	4.99e-12	-7.69	17	-0.941	PLK3	polo like kinase 3
212220_at	1.82e-09	5.07e-12	7.68	17	0.996	PSME4	proteasome activator subunit 4
212371_at	1.82e-09	5.13e-12	7.68	17	0.688	DESI2	desumoylating isopeptidase 2
209990_s_at	1.82e-09	5.13e-12	7.68	17	1.642	GABBR2	gamma-aminobutyric acid type B receptor subunit 2
214109_at	1.87e-09	5.3e-12	-7.68	16.9	-1.091	LRBA	LPS responsive beige-like anchor protein
213941_x_at	1.91e-09	5.45e-12	7.67	16.9	0.441	RPS7	ribosomal protein S7
225516_at	2.03e-09	5.84e-12	-7.66	16.9	-2.867	SLC7A2	solute carrier family 7 member 2
205475_at	2.04e-09	5.9e-12	7.66	16.8	2.74	SCRG1	stimulator of chondrogenesis 1
1553030_a_at	2.11e-09	6.13e-12	-7.65	16.8	-0.662	SUOX	sulfite oxidase
203513_at	2.23e-09	6.53e-12	-7.64	16.7	-0.786	SPG11	spastic paraplegia 11 (autosomal recessive)
205393_s_at	2.38e-09	7.02e-12	7.62	16.7	1.456	CHEK1	checkpoint kinase 1
221524_s_at	2.41e-09	7.15e-12	7.62	16.7	1.034	RRAGD	Ras related GTP binding D
232238_at	2.43e-09	7.23e-12	7.62	16.6	1.955	ASPM	abnormal spindle microtubule assembly
239002_at	2.44e-09	7.31e-12	7.61	16.6	1.291	ASPM	abnormal spindle microtubule assembly
212446_s_at	2.44e-09	7.35e-12	-7.61	16.6	-0.966	CERS6	ceramide synthase 6
226921_at	2.45e-09	7.48e-12	-7.61	16.6	-0.762	UBR1	ubiquitin protein ligase E3 component n-recognin 1
41660_at	2.45e-09	7.49e-12	-7.61	16.6	-1.508	CELSR1	cadherin EGF LAG seven-pass G-type receptor 1
224848_at	2.64e-09	8.13e-12	7.59	16.5	1.301	CDK6	cyclin dependent kinase 6
1552930_at	2.64e-09	8.19e-12	-7.59	16.5	-0.853	MMEL1	membrane metallo-endopeptidase-like 1
235961_at	2.64e-09	8.2e-12	7.59	16.5	1.357	GPR161	G protein-coupled receptor 161
220425_x_at	2.67e-09	8.35e-12	7.59	16.5	2.456	ROPN1B	rhophilin associated tail protein 1B
219741_x_at	2.74e-09	8.61e-12	-7.58	16.5	-1.698	ZNF552	zinc finger protein 552
209460_at	3.05e-09	9.66e-12	-7.56	16.4	-2.343	ABAT	4-aminobutyrate aminotransferase
227198_at	3.19e-09	1.02e-11	-7.55	16.3	-2.647	AFF3	AF4/FMR2 family member 3
201170_s_at	3.38e-09	1.08e-11	-7.54	16.3	-1.338	BHLHE40	basic helix-loop-helix family member e40
215304_at	3.62e-09	1.16e-11	-7.52	16.2	-2.139
204751_x_at	3.68e-09	1.19e-11	7.52	16.2	1.66	DSC2	desmocollin 2
227856_at	3.9e-09	1.27e-11	-7.51	16.1	-1.409	C4orf32	chromosome 4 open reading frame 32
204203_at	3.9e-09	1.29e-11	7.5	16.1	0.924	CEBPG	CCAAT/enhancer binding protein gamma
200783_s_at	3.9e-09	1.29e-11	7.5	16.1	1.12	STMN1	stathmin 1
201930_at	3.9e-09	1.3e-11	7.5	16.1	0.766	MCM6	minichromosome maintenance complex component 6
227081_at	3.9e-09	1.3e-11	-7.5	16.1	-2.465	DNALI1	dynein axonemal light intermediate chain 1
209024_s_at	3.9e-09	1.31e-11	7.5	16.1	0.907	SYNCRIP	synaptotagmin binding cytoplasmic RNA interacting protein
213884_s_at	4.05e-09	1.36e-11	-7.49	16	-1.125	TRIM3	tripartite motif containing 3
208682_s_at	4.42e-09	1.49e-11	-7.48	15.9	-1.328	MAGED2	MAGE family member D2
220295_x_at	4.45e-09	1.51e-11	7.47	15.9	1.703	DEPDC1	DEP domain containing 1
228708_at	4.45e-09	1.52e-11	-7.47	15.9	-1.462	RAB27B	RAB27B, member RAS oncogene family
203476_at	4.6e-09	1.58e-11	-7.46	15.9	-1.131	TPBG	trophoblast glycoprotein
221854_at	4.68e-09	1.62e-11	7.46	15.9	1.98	PKP1	plakophilin 1
232429_at	4.68e-09	1.63e-11	-7.46	15.9	-0.845	DTWD1	DTW domain containing 1
203491_s_at	4.73e-09	1.65e-11	7.46	15.9	0.981	CEP57	centrosomal protein 57
223423_at	4.77e-09	1.67e-11	-7.45	15.8	-1.344	GPR160	G protein-coupled receptor 160
209842_at	4.85e-09	1.71e-11	7.45	15.8	2.088	SOX10	SRY-box 10
227224_at	4.85e-09	1.72e-11	-7.45	15.8	-1.237	RALGPS2	Ral GEF with PH domain and SH3 binding motif 2
238469_at	4.88e-09	1.74e-11	7.45	15.8	1.384	OGFRL1	opioid growth factor receptor like 1
228915_at	5.07e-09	1.82e-11	-7.44	15.8	-2.431	DACH1	dachshund family transcription factor 1
220624_s_at	5.61e-09	2.02e-11	7.42	15.7	2.499	ELF5	E74 like ETS transcription factor 5
227052_at	5.82e-09	2.11e-11	-7.41	15.6	-1.17	SMIM14	small integral membrane protein 14
219572_at	5.97e-09	2.17e-11	-7.4	15.6	-1.082	CADPS2	calcium dependent secretion activator 2
232914_s_at	6.18e-09	2.26e-11	-7.4	15.5	-1.458	SYTL2	synaptotagmin like 2
210085_s_at	6.32e-09	2.32e-11	-7.39	15.5	-1.949	ANXA9	annexin A9
220239_at	6.56e-09	2.42e-11	7.38	15.5	0.998	KLHL7	kelch like family member 7
209686_at	6.67e-09	2.48e-11	7.38	15.5	1.302	S100B	S100 calcium binding protein B
220255_at	6.82e-09	2.55e-11	7.37	15.4	1.175	FANCE	Fanconi anemia complementation group E
244407_at	6.85e-09	2.58e-11	7.37	15.4	1.096	CYP39A1	cytochrome P450 family 39 subfamily A member 1
51158_at	6.85e-09	2.58e-11	-7.37	15.4	-0.546	FAM174B	family with sequence similarity 174 member B
224516_s_at	7.56e-09	2.86e-11	-7.35	15.3	-1.196	CXXC5	CXXC finger protein 5
220625_s_at	8.07e-09	3.07e-11	7.34	15.3	2.427	ELF5	E74 like ETS transcription factor 5
201795_at	8.07e-09	3.08e-11	7.34	15.3	0.955	LBR	lamin B receptor
228469_at	8.1e-09	3.11e-11	-7.33	15.2	-1.009	PPID	peptidylprolyl isomerase D
60474_at	8.32e-09	3.21e-11	7.33	15.2	1.304	FERMT1	fermitin family member 1
1555203_s_at	8.43e-09	3.27e-11	-7.32	15.2	-1.746	SLC44A4	solute carrier family 44 member 4
233198_at	8.52e-09	3.32e-11	-7.32	15.2	-1.023	GOLGA2P5	golgin A2 pseudogene 5
228762_at	8.62e-09	3.38e-11	-7.32	15.2	-1.676	LFNG	LFNG O-fucosylpeptide 3-beta-N-acetylglucosaminyltransferase
226111_s_at	8.77e-09	3.45e-11	-7.31	15.1	-0.617	ZNF385A	zinc finger protein 385A
222565_s_at	8.88e-09	3.51e-11	7.31	15.1	0.981	PRKD3	protein kinase D3
226302_at	9.06e-09	3.61e-11	-7.3	15.1	-1.142	ATP8B1	ATPase phospholipid transporting 8B1
213488_at	9.06e-09	3.61e-11	-7.3	15.1	-1.118	SNED1	sushi, nidogen and EGF like domains 1
212276_at	9.19e-09	3.68e-11	7.3	15.1	0.969	LPIN1	lipin 1
218394_at	9.22e-09	3.71e-11	-7.3	15.1	-0.852	ROGDI	rogdi homolog
201953_at	9.45e-09	3.83e-11	-7.29	15	-0.6	CIB1	calcium and integrin binding 1
238075_at	9.45e-09	3.84e-11	7.29	15	0.693	CHEK1	checkpoint kinase 1
218313_s_at	9.64e-09	3.93e-11	-7.29	15	-1.207	GALNT7	polypeptide N-acetylgalactosaminyltransferase 7
233320_at	9.64e-09	3.95e-11	7.29	15	1.618	TCAM1P	testicular cell adhesion molecule 1, pseudogene
203693_s_at	1.01e-08	4.15e-11	7.28	15	1.021	E2F3	E2F transcription factor 3
202109_at	1.02e-08	4.22e-11	-7.27	14.9	-0.794	ARFIP2	ADP ribosylation factor interacting protein 2
218496_at	1.06e-08	4.38e-11	7.27	14.9	0.58	RNASEH1	ribonuclease H1
218796_at	1.12e-08	4.66e-11	7.25	14.9	1.618	FERMT1	fermitin family member 1
203045_at	1.14e-08	4.76e-11	-7.25	14.8	-0.761	NINJ1	ninjurin 1
201124_at	1.17e-08	4.91e-11	-7.24	14.8	-1.014	ITGB5	integrin subunit beta 5
223491_at	1.2e-08	5.07e-11	7.24	14.8	0.846	COMMD2	COMM domain containing 2
203692_s_at	1.2e-08	5.09e-11	7.24	14.8	0.925	E2F3	E2F transcription factor 3
225418_at	1.21e-08	5.16e-11	-7.23	14.8	-1.006	NECTIN2	nectin cell adhesion molecule 2
209747_at	1.22e-08	5.2e-11	-7.23	14.7	-1.334	TGFB3	transforming growth factor beta 3
211042_x_at	1.26e-08	5.4e-11	7.23	14.7	0.813	MIR6756///MCAM	microRNA 6756///melanoma cell adhesion molecule
219420_s_at	1.26e-08	5.44e-11	7.22	14.7	0.712	COA7	cytochrome c oxidase assembly factor 7 (putative)
225878_at	1.27e-08	5.52e-11	7.22	14.7	0.681	KIF1B	kinesin family member 1B
201596_x_at	1.39e-08	6.05e-11	-7.2	14.6	-1.327	KRT18	keratin 18
203211_s_at	1.4e-08	6.12e-11	7.2	14.6	0.787	MTMR2	myotubularin related protein 2
212970_at	1.41e-08	6.19e-11	-7.2	14.6	-0.857	APBB2	amyloid beta precursor protein binding family B member 2
226034_at	1.41e-08	6.22e-11	-7.2	14.6	-2.047	DUSP4	dual specificity phosphatase 4
1554835_a_at	1.42e-08	6.26e-11	7.2	14.6	1.02	B3GNT5	UDP-GlcNAc:betaGal beta-1,3-N-acetylglucosaminyltransferase 5
219558_at	1.42e-08	6.3e-11	7.2	14.6	1.247	ATP13A3	ATPase 13A3
233203_at	1.44e-08	6.42e-11	7.19	14.5	1.548	ROPN1	rhophilin associated tail protein 1
234785_at	1.44e-08	6.45e-11	-7.19	14.5	-1.283
235287_at	1.51e-08	6.79e-11	7.18	14.5	1.482	CDK6	cyclin dependent kinase 6
225496_s_at	1.62e-08	7.37e-11	-7.16	14.4	-1.527	SYTL2	synaptotagmin like 2
203712_at	1.62e-08	7.37e-11	7.16	14.4	0.857	PUM3	pumilio RNA binding family member 3
210074_at	1.62e-08	7.38e-11	7.16	14.4	1.072	CTSV	cathepsin V
228554_at	1.66e-08	7.58e-11	-7.16	14.4	-2.714	PGR	progesterone receptor
