# Supplementary material for: In Silico Analysis of Publicly Available Transcriptomic Data for the Identification of Triple-Negative Breast Cancer-Specific Biomarkers
Source: Life (Basel). 2023 Feb 2;13(2):422. doi: 10.3390/life13020422 (PMC9965976; doi:10.3390/life13020422)
Supplement: Supplementary file 1 [file life-13-00422-s001.zip › Supplementary file S4 - GSE30682.xlsx]

## Sheet: GSE30682
Differential gene expression in GSE30682
ID	adj.P.Val	P.Value	t	logFC	Gene.symbol	Gene.title
ILMN_1766650	6.79e-118	1.39e-122	-40.9	-4.374	FOXA1	forkhead box A1
ILMN_1795342	1.08e-88	4.41e-93	-30.7	-3.618	MLPH	melanophilin
ILMN_2161330	1.09e-72	6.72e-77	-25.7	-2.783	SPDEF	SAM pointed domain containing ETS transcription factor
ILMN_1758816	3.18e-71	2.6e-75	25.3	1.15	UGT8	UDP glycosyltransferase 8
ILMN_2365465	3.71e-68	3.8e-72	-24.4	-1.87	XBP1	X-box binding protein 1
ILMN_1664859	7.01e-68	8.62e-72	24.3	0.938	ST8SIA1	ST8 alpha-N-acetyl-neuraminide alpha-2,8-sialyltransferase 1
ILMN_1809433	2.08e-67	2.99e-71	-24.1	-1.826	XBP1	X-box binding protein 1
ILMN_1738401	1.9e-66	3.11e-70	23.8	2.964	FOXC1	forkhead box C1
ILMN_1668766	4.61e-66	8.49e-70	23.7	2.568	ROPN1	rhophilin associated tail protein 1
ILMN_1692938	4.94e-66	1.01e-69	23.7	1.993	PSAT1	phosphoserine aminotransferase 1
ILMN_2255133	2.28e-65	5.15e-69	23.5	1.798	BCL11A	B-cell CLL/lymphoma 11A
ILMN_2344120	2.23e-64	5.48e-68	23.2	2.454	ROPN1B	rhophilin associated tail protein 1B
ILMN_1728787	5.59e-63	1.49e-66	-22.8	-3.939	AGR3	anterior gradient 3, protein disulphide isomerase family member
ILMN_1811387	9.93e-63	2.85e-66	-22.7	-4.668	TFF3	trefoil factor 3
ILMN_1678535	7.98e-62	2.45e-65	-22.4	-3.487	ESR1	estrogen receptor 1
ILMN_1781758	2.25e-61	7.38e-65	22.3	1.842	ROPN1B	rhophilin associated tail protein 1B
ILMN_2406656	8.37e-60	2.92e-63	-21.8	-2.732	GATA3	GATA binding protein 3
ILMN_1720998	4.33e-59	1.6e-62	-21.6	-3.223	CA12	carbonic anhydrase 12
ILMN_1664855	5.47e-58	2.13e-61	21.3	1.745	PPP1R14C	protein phosphatase 1 regulatory inhibitor subunit 14C
ILMN_1654319	9.67e-58	3.96e-61	21.3	1.398	HAPLN3	hyaluronan and proteoglycan link protein 3
ILMN_1704398	4.56e-57	1.96e-60	21.1	1.612	FZD9	frizzled class receptor 9
ILMN_1703891	4.74e-57	2.13e-60	-21.1	-2.485	TBC1D9	TBC1 domain family member 9
ILMN_2382942	1.21e-55	5.72e-59	-20.7	-2.572	CA12	carbonic anhydrase 12
ILMN_1716384	1.13e-54	5.55e-58	20.4	1.21	ATL2	atlastin GTPase 2
ILMN_1749868	2.18e-53	1.12e-56	20	1.814	FAM171A1	family with sequence similarity 171 member A1
ILMN_1746846	5.15e-53	2.75e-56	19.9	1.06	TTLL4	tubulin tyrosine ligase like 4
ILMN_1693218	6.99e-53	3.91e-56	19.9	2.091	ART3	ADP-ribosyltransferase 3
ILMN_1766918	6.99e-53	4.01e-56	19.9	0.814	KCNK5	potassium two pore domain channel subfamily K member 5
ILMN_1750748	1.52e-52	9.03e-56	19.8	2.167
ILMN_1775345	4.12e-52	2.53e-55	19.7	0.702	SRSF12	serine and arginine rich splicing factor 12
ILMN_1752899	4.34e-52	2.76e-55	19.7	2.175	BCL11A	B-cell CLL/lymphoma 11A
ILMN_1653750	1.67e-51	1.09e-54	19.5	2.008	SOX10	SRY-box 10
ILMN_1781745	5.61e-51	3.79e-54	-19.3	-2.503	C9orf152	chromosome 9 open reading frame 152
ILMN_2342271	7.36e-51	5.13e-54	19.3	0.895
ILMN_1711894	2.07e-50	1.48e-53	-19.2	-2.326	MYB	MYB proto-oncogene, transcription factor
ILMN_1728799	2.3e-50	1.69e-53	-19.2	-1.941	FBP1	fructose-bisphosphatase 1
ILMN_1730977	2.45e-50	1.85e-53	-19.2	-2.224	SLC44A4	solute carrier family 44 member 4
ILMN_1713813	3.76e-50	2.93e-53	19.1	2.049
ILMN_2205050	3.83e-50	3.06e-53	19.1	0.944	PRKX	protein kinase, X-linked
ILMN_1719250	4.44e-50	3.64e-53	-19.1	-2.225	SLC44A4	solute carrier family 44 member 4
ILMN_1736760	7.5e-50	6.3e-53	19	2.051	KRT16	keratin 16
ILMN_1789244	2.16e-49	1.86e-52	18.9	2.082	SOX8	SRY-box 8
ILMN_1767351	2.67e-49	2.35e-52	-18.9	-1.782	AR	androgen receptor
ILMN_1826165	4.73e-49	4.26e-52	-18.8	-2.644
ILMN_1848383	6.25e-49	5.76e-52	18.8	1.091
ILMN_1786834	8.12e-49	7.65e-52	18.7	0.921	PRKX	protein kinase, X-linked
ILMN_1689146	9.17e-49	8.83e-52	18.7	3.388	GABRP	gamma-aminobutyric acid type A receptor pi subunit
ILMN_1737184	2.27e-48	2.24e-51	18.6	2.058	CDCA7	cell division cycle associated 7
ILMN_1758497	1.07e-47	1.07e-50	18.4	1.814	TTYH1	tweety family member 1
ILMN_1659800	2.12e-47	2.18e-50	18.3	0.611	BCL11A	B-cell CLL/lymphoma 11A
ILMN_1785444	3.06e-47	3.2e-50	18.3	1.627	LEMD1	LEM domain containing 1
ILMN_1658407	1.29e-46	1.37e-49	18.1	0.952	SLC43A3	solute carrier family 43 member 3
ILMN_1826921	1.34e-46	1.46e-49	18.1	0.984	BLACAT1	bladder cancer associated transcript 1 (non-protein coding)
ILMN_1748352	3.99e-46	4.42e-49	18	1.236	CTSV	cathepsin V
ILMN_1679995	1.22e-45	1.37e-48	17.8	0.886	MPP6	membrane palmitoylated protein 6
ILMN_2260392	1.3e-45	1.49e-48	17.8	1.344	ACTR3B	ARP3 actin related protein 3 homolog B
ILMN_1719753	1.88e-45	2.2e-48	17.8	1.798	VGLL1	vestigial like family member 1
ILMN_1775235	2.04e-45	2.42e-48	-17.8	-2.632	AFF3	AF4/FMR2 family member 3
ILMN_1709634	3.62e-45	4.38e-48	-17.7	-1.867	CMBL	carboxymethylenebutenolidase homolog
ILMN_1699357	3.66e-45	4.49e-48	-17.7	-0.97	SLC22A5	solute carrier family 22 member 5
ILMN_1797704	5.73e-45	7.16e-48	17.6	1.704
ILMN_1694778	1.79e-44	2.27e-47	-17.5	-1.57	KRT18	keratin 18
ILMN_1865056	2.47e-44	3.19e-47	17.5	1.186	LINC01315	long intergenic non-protein coding RNA 1315
ILMN_1745077	9.04e-44	1.19e-46	17.3	1.44	MIA	melanoma inhibitory activity
ILMN_1696585	9.04e-44	1.2e-46	17.3	0.814	FERMT1	fermitin family member 1
ILMN_2048011	1.96e-43	2.68e-46	17.2	0.507	ST8SIA1	ST8 alpha-N-acetyl-neuraminide alpha-2,8-sialyltransferase 1
ILMN_1729216	1.96e-43	2.7e-46	17.2	2.377	CRYAB	crystallin alpha B
ILMN_1709593	2.11e-43	2.93e-46	17.2	0.952	EN1	engrailed homeobox 1
ILMN_1768772	2.15e-43	3.03e-46	-17.2	-1.611	DEGS2	delta 4-desaturase, sphingolipid 2
ILMN_1668378	2.46e-43	3.53e-46	17.2	0.363	SFT2D2	SFT2 domain containing 2
ILMN_1767662	2.97e-43	4.32e-46	-17.2	-1.181	CERS6	ceramide synthase 6
ILMN_2381257	6.45e-43	9.52e-46	17.1	1.336	DSC2	desmocollin 2
ILMN_1660654	6.77e-43	1.01e-45	17.1	0.854	CDCA2	cell division cycle associated 2
ILMN_1713892	6.94e-43	1.05e-45	-17.1	-1.325	SMIM14	small integral membrane protein 14
ILMN_1715809	7.5e-43	1.15e-45	17.1	1.132	OGFRL1	opioid growth factor receptor like 1
ILMN_1663454	9.93e-43	1.55e-45	17	1.496	PKP1	plakophilin 1
ILMN_1684699	1.89e-42	2.98e-45	16.9	1.247	ELF5	E74 like ETS transcription factor 5
ILMN_1763907	1.93e-42	3.09e-45	16.9	1.574	CENPW	centromere protein W
ILMN_1824391	2.84e-42	4.6e-45	16.9	1.03
ILMN_1783563	2.97e-42	4.87e-45	16.9	0.532	TBX19	T-box 19
ILMN_1769849	1.05e-41	1.73e-44	16.7	1.241	HORMAD1	HORMA domain containing 1
ILMN_1745256	1.4e-41	2.36e-44	-16.7	-1.483	CXXC5	CXXC finger protein 5
ILMN_1738546	1.63e-41	2.77e-44	16.7	1.393
ILMN_1666986	2.23e-41	3.84e-44	16.6	0.731	GCNT2	glucosaminyl (N-acetyl) transferase 2, I-branching enzyme (I blood group)
ILMN_1745501	2.65e-41	4.67e-44	-16.6	-2.147	DNALI1	dynein axonemal light intermediate chain 1
ILMN_1796059	2.65e-41	4.67e-44	-16.6	-4.511	ANKRD30A	ankyrin repeat domain 30A
ILMN_1802205	4.72e-41	8.41e-44	-16.6	-1.419	RHOB	ras homolog family member B
ILMN_1668108	6.63e-41	1.19e-43	16.5	0.885	CT83	cancer/testis antigen 83
ILMN_1764650	6.84e-41	1.25e-43	16.5	0.428
ILMN_1780255	7.2e-41	1.33e-43	16.5	2.277	KLK6	kallikrein related peptidase 6
ILMN_2351269	7.73e-41	1.44e-43	16.5	1.153	TTYH1	tweety family member 1
ILMN_1711766	8.23e-41	1.55e-43	-16.5	-0.838	SKP1	S-phase kinase-associated protein 1
ILMN_1723481	1.13e-40	2.16e-43	16.4	0.864	CHST3	carbohydrate sulfotransferase 3
ILMN_1795118	1.26e-40	2.43e-43	-16.4	-1.253	SIDT1	SID1 transmembrane family member 1
ILMN_1726204	2.72e-40	5.29e-43	16.3	2.117	SCRG1	stimulator of chondrogenesis 1
ILMN_1656920	3.69e-40	7.26e-43	-16.3	-2.149	CRIP1	cysteine rich protein 1
ILMN_2392472	4.6e-40	9.14e-43	16.3	0.82	CENPA	centromere protein A
ILMN_1717052	1.08e-39	2.17e-42	-16.2	-1.936	STARD10	StAR related lipid transfer domain containing 10
ILMN_2374425	1.44e-39	2.94e-42	16.1	1.326	CCNE1	cyclin E1
ILMN_1709937	1.44e-39	2.98e-42	16.1	0.78	KCNN4	potassium calcium-activated channel subfamily N member 4
ILMN_1815130	1.44e-39	2.99e-42	16.1	0.672	MICALL1	MICAL like 1
ILMN_1704537	2.13e-39	4.46e-42	16.1	2.295	PHGDH	phosphoglycerate dehydrogenase
ILMN_2330307	2.85e-39	6.02e-42	16.1	0.931	SLC43A3	solute carrier family 43 member 3
ILMN_1763540	2.88e-39	6.14e-42	16.1	1.136	PSME4	proteasome activator subunit 4
ILMN_1803217	4.96e-39	1.07e-41	16	0.886	GPRIN2	G protein regulated inducer of neurite outgrowth 2
ILMN_1653856	5.44e-39	1.18e-41	16	0.967	UBASH3B	ubiquitin associated and SH3 domain containing B
ILMN_1805606	5.65e-39	1.24e-41	16	0.788	PLEKHG1	pleckstrin homology and RhoGEF domain containing G1
ILMN_1876620	8.33e-39	1.84e-41	15.9	0.838	LINC01152	long intergenic non-protein coding RNA 1152
ILMN_1814151	1.04e-38	2.33e-41	-15.9	-2.38	AGR2	anterior gradient 2, protein disulphide isomerase family member
ILMN_1659206	1.11e-38	2.51e-41	-15.9	-1.439	RARA	retinoic acid receptor alpha
ILMN_1764321	1.43e-38	3.24e-41	-15.9	-1.383	ACOT4	acyl-CoA thioesterase 4
ILMN_1717636	1.58e-38	3.63e-41	15.8	1.519	RGMA	repulsive guidance molecule family member a
ILMN_1781819	3.27e-38	7.57e-41	15.8	0.872	PAPSS1	3'-phosphoadenosine 5'-phosphosulfate synthase 1
ILMN_2269256	3.76e-38	8.79e-41	-15.7	-2.778	DNAJC12	DnaJ heat shock protein family (Hsp40) member C12
ILMN_1702609	4.99e-38	1.18e-40	15.7	0.731	B3GNT5	UDP-GlcNAc:betaGal beta-1,3-N-acetylglucosaminyltransferase 5
ILMN_1697460	7.33e-38	1.74e-40	-15.7	-2.049	REEP6	receptor accessory protein 6
ILMN_1674661	7.93e-38	1.9e-40	-15.6	-1.04	CIRBP	cold inducible RNA binding protein
ILMN_2120247	9.51e-38	2.3e-40	-15.6	-1.557	SLC2A10	solute carrier family 2 member 10
ILMN_1714167	1.03e-37	2.51e-40	-15.6	-1.452	CYB5A	cytochrome b5 type A
ILMN_1698166	1.45e-37	3.57e-40	15.6	0.508	C21orf91	chromosome 21 open reading frame 91
ILMN_1704294	1.48e-37	3.66e-40	15.6	1.891	CDH3	cadherin 3
ILMN_1803073	1.53e-37	3.82e-40	-15.6	-2.656	DNAJC12	DnaJ heat shock protein family (Hsp40) member C12
ILMN_1664750	1.93e-37	4.87e-40	-15.5	-0.857	TMBIM4	transmembrane BAX inhibitor motif containing 4
ILMN_2043452	2.06e-37	5.23e-40	15.5	0.773	FANCE	Fanconi anemia complementation group E
ILMN_2050246	2.08e-37	5.34e-40	-15.5	-2.177	AGR3	anterior gradient 3, protein disulphide isomerase family member
ILMN_1813270	2.61e-37	6.73e-40	15.5	2.809	ELF5	E74 like ETS transcription factor 5
ILMN_1713995	3.62e-37	9.42e-40	-15.5	-2.252	SCNN1A	sodium channel epithelial 1 alpha subunit
ILMN_1665538	3.84e-37	1.01e-39	15.5	1.114	SKP2	S-phase kinase-associated protein 2, E3 ubiquitin protein ligase
ILMN_1721354	8.01e-37	2.12e-39	15.4	2.833	KRT6B	keratin 6B
ILMN_1777691	8.11e-37	2.16e-39	15.4	1.098	ARL9	ADP ribosylation factor like GTPase 9
ILMN_2329569	8.14e-37	2.18e-39	-15.4	-1.404	C9orf116	chromosome 9 open reading frame 116
ILMN_1801257	8.91e-37	2.41e-39	15.3	1.233	CENPA	centromere protein A
ILMN_1745079	1.59e-36	4.34e-39	15.3	1.537	TRIM2	tripartite motif containing 2
ILMN_1657679	1.91e-36	5.24e-39	-15.3	-1.749	VAV3	vav guanine nucleotide exchange factor 3
ILMN_1745570	1.94e-36	5.38e-39	15.3	1.811	KLK7	kallikrein related peptidase 7
ILMN_2384785	2.52e-36	7.03e-39	15.2	0.981
ILMN_1733841	2.81e-36	7.91e-39	15.2	0.742	TCF7L1	transcription factor 7 like 1
ILMN_2310814	2.81e-36	7.95e-39	-15.2	-2.467	MAPT	microtubule associated protein tau
ILMN_2124769	3.35e-36	9.55e-39	15.2	0.919	YBX1	Y-box binding protein 1
ILMN_1813607	3.73e-36	1.07e-38	-15.2	-3.885	ANKRD30A	ankyrin repeat domain 30A
ILMN_1677765	3.73e-36	1.08e-38	15.2	1.122	LRP8	LDL receptor related protein 8
ILMN_1682015	3.84e-36	1.12e-38	15.2	1.257	GAL	galanin and GMAP prepropeptide
ILMN_1651329	3.95e-36	1.16e-38	-15.2	-3.355
ILMN_1748881	4.32e-36	1.27e-38	15.2	0.721	MRAS	muscle RAS oncogene homolog
ILMN_1662846	4.93e-36	1.46e-38	-15.1	-1.471	GPR160	G protein-coupled receptor 160
ILMN_1742577	4.97e-36	1.49e-38	15.1	0.908	GTPBP4	GTP binding protein 4
ILMN_2383455	5.03e-36	1.52e-38	-15.1	-0.718	SUOX	sulfite oxidase
ILMN_1788166	5.2e-36	1.58e-38	15.1	1.441	TTK	TTK protein kinase
ILMN_1807894	6.1e-36	1.86e-38	-15.1	-1.371	SLC7A8	solute carrier family 7 member 8
ILMN_1674949	6.21e-36	1.91e-38	15.1	0.284	GDA	guanine deaminase
ILMN_1766000	6.98e-36	2.16e-38	15.1	0.987	PM20D2	peptidase M20 domain containing 2
ILMN_1680390	7.5e-36	2.34e-38	15.1	1.116	GCNT2	glucosaminyl (N-acetyl) transferase 2, I-branching enzyme (I blood group)
ILMN_2388484	7.79e-36	2.44e-38	15.1	0.792	MAP2	microtubule associated protein 2
ILMN_1795852	8.13e-36	2.57e-38	15.1	0.952	CCNE1	cyclin E1
ILMN_1723709	8.62e-36	2.74e-38	-15.1	-1.342	C9orf116	chromosome 9 open reading frame 116
ILMN_1764201	9.09e-36	2.91e-38	15.1	0.785	MAP2	microtubule associated protein 2
ILMN_1658040	1.02e-35	3.29e-38	15	2.516	CRABP1	cellular retinoic acid binding protein 1
ILMN_1759023	1.23e-35	4e-38	-15	-1.145	WFS1	wolframin ER transmembrane glycoprotein
ILMN_2312194	1.38e-35	4.51e-38	-15	-1.478	CYB5A	cytochrome b5 type A
ILMN_2406501	1.5e-35	4.92e-38	15	1.279	SOD2	superoxide dismutase 2, mitochondrial
ILMN_2353161	1.62e-35	5.36e-38	15	2.246	MSLN	mesothelin
ILMN_1692199	1.95e-35	6.47e-38	-15	-0.754	RNF103	ring finger protein 103
ILMN_1669881	2e-35	6.69e-38	-15	-1.46	TSPAN13	tetraspanin 13
ILMN_1711314	2.23e-35	7.49e-38	14.9	0.927	NUDT5	nudix hydrolase 5
ILMN_1808707	2.36e-35	7.98e-38	14.9	1.236	FSCN1	fascin actin-bundling protein 1
ILMN_1748124	3.13e-35	1.06e-37	-14.9	-1.105	TSC22D3	TSC22 domain family member 3
ILMN_1772521	3.55e-35	1.21e-37	14.9	0.879	MTHFD1L	methylenetetrahydrofolate dehydrogenase (NADP+ dependent) 1-like
ILMN_1725276	3.61e-35	1.24e-37	14.9	2.868	FDCSP	follicular dendritic cell secreted protein
ILMN_2311020	4.16e-35	1.44e-37	-14.9	-2.532	DNAJC12	DnaJ heat shock protein family (Hsp40) member C12
ILMN_1700733	4.53e-35	1.58e-37	-14.9	-1.573	FAM214A	family with sequence similarity 214 member A
ILMN_1802615	6.26e-35	2.19e-37	14.8	1.451	CDK6	cyclin dependent kinase 6
ILMN_1837428	6.5e-35	2.29e-37	-14.8	-1.68	RAB27B	RAB27B, member RAS oncogene family
ILMN_1718071	6.67e-35	2.36e-37	14.8	0.697	AGTPBP1	ATP/GTP binding protein 1
ILMN_1669424	7.02e-35	2.5e-37	14.8	0.855	YBX1	Y-box binding protein 1
ILMN_1716925	7.38e-35	2.65e-37	-14.8	-2.38	FSIP1	fibrous sheath interacting protein 1
ILMN_2384536	7.38e-35	2.66e-37	-14.8	-1.071	ECI2	enoyl-CoA delta isomerase 2
ILMN_1728132	9.14e-35	3.31e-37	14.8	1.543	LDHB	lactate dehydrogenase B
ILMN_1731503	9.15e-35	3.34e-37	14.8	1.091	MARCO	macrophage receptor with collagenous structure
ILMN_2041222	9.23e-35	3.39e-37	-14.8	-1.46
ILMN_2353054	9.5e-35	3.52e-37	14.8	2.32	KLK5	kallikrein related peptidase 5
ILMN_2095759	9.5e-35	3.52e-37	14.8	0.938	OGFRL1	opioid growth factor receptor like 1
ILMN_1703906	1.06e-34	3.96e-37	14.7	1.054	HJURP	Holliday junction recognition protein
ILMN_1712577	1.65e-34	6.19e-37	-14.7	-0.993	FAM174A	family with sequence similarity 174 member A
ILMN_1661428	1.65e-34	6.2e-37	14.7	0.557	ATP11C	ATPase phospholipid transporting 11C
ILMN_2198878	1.69e-34	6.39e-37	-14.7	-1.255	INPP4B	inositol polyphosphate-4-phosphatase type II B
ILMN_1781400	1.69e-34	6.46e-37	-14.7	-2.85	SLC7A2	solute carrier family 7 member 2
ILMN_1697710	1.72e-34	6.57e-37	14.7	0.692	IL37	interleukin 37
ILMN_1674782	2.33e-34	9e-37	-14.7	-1.554
ILMN_1758941	2.33e-34	9.04e-37	-14.7	-1.116	REEP5	receptor accessory protein 5
ILMN_1808789	3.42e-34	1.33e-36	-14.6	-1.201	MYO5C	myosin VC
ILMN_1779416	3.62e-34	1.42e-36	-14.6	-2.708	SCUBE2	signal peptide, CUB domain and EGF like domain containing 2
ILMN_2336781	3.62e-34	1.43e-36	14.6	1.577	SOD2	superoxide dismutase 2, mitochondrial
ILMN_1745885	3.83e-34	1.51e-36	14.6	0.736	POLR2F	RNA polymerase II subunit F
ILMN_2194561	4e-34	1.6e-36	14.6	0.646	PLEKHG1	pleckstrin homology and RhoGEF domain containing G1
ILMN_1718731	4e-34	1.6e-36	14.6	2.072	KLK5	kallikrein related peptidase 5
ILMN_1699695	4.32e-34	1.74e-36	14.6	1.293	TNFRSF21	TNF receptor superfamily member 21
ILMN_1677305	4.33e-34	1.75e-36	14.6	0.593	PVR	poliovirus receptor
ILMN_1717714	4.58e-34	1.87e-36	14.6	1.414	CDKN2A	cyclin dependent kinase inhibitor 2A
ILMN_1743620	4.58e-34	1.87e-36	14.6	2.01	RARRES1	retinoic acid receptor responder 1
ILMN_1753370	5.73e-34	2.35e-36	14.5	0.54	ABTB2	ankyrin repeat and BTB domain containing 2
ILMN_1773553	6.67e-34	2.75e-36	14.5	0.532
ILMN_1768273	6.74e-34	2.79e-36	14.5	0.595	POP1	POP1 homolog, ribonuclease P/MRP subunit
ILMN_1755741	6.82e-34	2.84e-36	-14.5	-2.146	DACH1	dachshund family transcription factor 1
ILMN_1719876	8.15e-34	3.41e-36	14.5	0.498	KIAA1804	mixed lineage kinase 4
ILMN_2174380	9.11e-34	3.83e-36	14.5	0.453	KIAA1804	mixed lineage kinase 4
ILMN_2083946	9.12e-34	3.85e-36	14.5	0.953	TGFA	transforming growth factor alpha
ILMN_1899407	1.14e-33	4.86e-36	14.5	0.96
ILMN_2373689	1.14e-33	4.86e-36	14.5	0.506	DIAPH3	diaphanous related formin 3
ILMN_1737728	1.23e-33	5.27e-36	14.4	1.21	CDCA3	cell division cycle associated 3
ILMN_1791002	1.52e-33	6.54e-36	14.4	0.748	SKP2	S-phase kinase-associated protein 2, E3 ubiquitin protein ligase
ILMN_1805175	1.53e-33	6.63e-36	14.4	0.74	TGFA	transforming growth factor alpha
ILMN_1709287	2.01e-33	8.75e-36	-14.4	-0.921
ILMN_1721170	2.01e-33	8.78e-36	-14.4	-1.506	GREB1	growth regulation by estrogen in breast cancer 1
ILMN_1677946	2.19e-33	9.62e-36	14.4	0.569
ILMN_1749403	2.66e-33	1.17e-35	14.3	1.009	TSPAN33	tetraspanin 33
ILMN_1674662	3.21e-33	1.42e-35	14.3	0.536	TICRR	TOPBP1 interacting checkpoint and replication regulator
ILMN_1745764	4.61e-33	2.05e-35	14.3	0.339	ESYT3	extended synaptotagmin 3
ILMN_1663119	4.66e-33	2.08e-35	14.3	1.563	DSC2	desmocollin 2
ILMN_1794598	5.59e-33	2.51e-35	14.3	0.679	SCHIP1	schwannomin interacting protein 1
ILMN_1782938	6.26e-33	2.82e-35	14.2	0.737	SLC16A10	solute carrier family 16 member 10
ILMN_1730007	6.88e-33	3.12e-35	14.2	0.851	MPZL2	myelin protein zero like 2
ILMN_1697317	6.92e-33	3.15e-35	-14.2	-0.972	DYNLRB2	dynein light chain roadblock-type 2
ILMN_2362847	7.37e-33	3.37e-35	14.2	0.292	PPARA	peroxisome proliferator activated receptor alpha
ILMN_2066088	7.53e-33	3.45e-35	-14.2	-2.982	C1orf64	chromosome 1 open reading frame 64
ILMN_2049766	7.68e-33	3.54e-35	14.2	1.357	NFE2L3	nuclear factor, erythroid 2 like 3
ILMN_1652797	9.62e-33	4.45e-35	-14.2	-1.25	FAM174B	family with sequence similarity 174 member B
ILMN_2228162	1.52e-32	7.07e-35	14.1	1.501	KRT16	keratin 16
ILMN_1771039	1.59e-32	7.44e-35	14.1	0.641	GTSE1	G2 and S-phase expressed 1
ILMN_2153373	1.74e-32	8.17e-35	-14.1	-0.921	LRBA	LPS responsive beige-like anchor protein
ILMN_2043060	1.92e-32	9.03e-35	14.1	0.903	PLCH1	phospholipase C eta 1
ILMN_1677851	1.98e-32	9.39e-35	14.1	0.897	RARRES1	retinoic acid receptor responder 1
ILMN_1750240	1.98e-32	9.4e-35	14.1	0.474	PTPN14	protein tyrosine phosphatase, non-receptor type 14
ILMN_2387078	1.99e-32	9.48e-35	14.1	0.795	MPZL2	myelin protein zero like 2
ILMN_2048119	2.22e-32	1.06e-34	14.1	0.383	TBX19	T-box 19
ILMN_1739233	2.23e-32	1.07e-34	-14.1	-2.802
ILMN_1665049	2.27e-32	1.1e-34	-14.1	-0.802	SPG11	spastic paraplegia 11 (autosomal recessive)
ILMN_1791366	2.28e-32	1.11e-34	14.1	1.067	RCOR2	REST corepressor 2
ILMN_1768662	2.3e-32	1.12e-34	14.1	0.888	UCK2	uridine-cytidine kinase 2
ILMN_2217601	2.36e-32	1.15e-34	-14.1	-1.33	ANXA9	annexin A9
ILMN_1685916	2.38e-32	1.17e-34	14.1	1.019	KIF2C	kinesin family member 2C
ILMN_1669456	2.56e-32	1.27e-34	-14.1	-1.037	NME3	NME/NM23 nucleoside diphosphate kinase 3
ILMN_1720373	2.64e-32	1.31e-34	14.1	1.908	SLC7A5	solute carrier family 7 member 5
ILMN_1775016	2.77e-32	1.38e-34	14.1	0.845	MPZL2	myelin protein zero like 2
ILMN_1676361	2.88e-32	1.45e-34	14	0.663	ARHGAP22	Rho GTPase activating protein 22
ILMN_1748591	2.88e-32	1.45e-34	14	1.114	ODC1	ornithine decarboxylase 1
ILMN_2053103	3.22e-32	1.62e-34	-14	-2.213	SLC40A1	solute carrier family 40 member 1
ILMN_2334531	3.27e-32	1.66e-34	14	0.467	GJB3	gap junction protein beta 3
ILMN_2376403	3.52e-32	1.79e-34	-14	-1.135	TSC22D3	TSC22 domain family member 3
ILMN_1761903	3.97e-32	2.03e-34	14	0.768	KCNS1	potassium voltage-gated channel modifier subfamily S member 1
ILMN_1733831	4.07e-32	2.08e-34	14	0.995
