# Supplementary material for: In Silico Analysis of Publicly Available Transcriptomic Data for the Identification of Triple-Negative Breast Cancer-Specific Biomarkers
Source: Life (Basel). 2023 Feb 2;13(2):422. doi: 10.3390/life13020422 (PMC9965976; doi:10.3390/life13020422)
Supplement: Supplementary file 1 [file life-13-00422-s001.zip › Supplementary file S5 - GSE36295.xlsx]

## Sheet: GSE36295
Differential gene expression in GSE36295
ID	adj.P.Val	P.Value	t	B	logFC	Gene.symbol	Gene.title
7993453	0.0921	1.15e-05	-5.02	2.9994	-1.391	MPV17L	MPV17 mitochondrial inner membrane protein like
8048432	0.0921	1.42e-05	4.95	2.8187	1.434	CYP27A1	cytochrome P450 family 27 subfamily A member 1
7960900	0.0921	2.16e-05	4.82	2.46665	1.18	CLEC4E	C-type lectin domain family 4 member E
8018196	0.0921	2.44e-05	4.78	2.365	0.773	CD300LF	CD300 molecule like family member f
8134814	0.0921	2.7e-05	4.74	2.28024	0.856	PILRA	paired immunoglobin like type 2 receptor alpha
8009277	0.0921	2.8e-05	4.73	2.24994	0.754	RGS9	regulator of G-protein signaling 9
8018352	0.0921	2.87e-05	4.73	2.22894	0.816	SLC25A19	solute carrier family 25 member 19
7909510	0.0921	3.46e-05	-4.67	2.07102	-0.933	HHAT	hedgehog acyltransferase
8080511	0.0921	3.88e-05	-4.63	1.97366	-1.405	CACNA1D	calcium voltage-gated channel subunit alpha1 D
8053551	0.0921	4.96e-05	-4.55	1.76808	-1.421	REEP1	receptor accessory protein 1
8006459	0.0921	5.27e-05	4.53	1.71681	1.305	CCL13	C-C motif chemokine ligand 13
8115957	0.0921	5.49e-05	4.52	1.68225	1.006	HK3	hexokinase 3
7922773	0.0921	5.78e-05	4.5	1.63908	1.387	NCF2	neutrophil cytosolic factor 2
8118158	0.0921	5.96e-05	4.49	1.61306	0.913	AIF1	allograft inflammatory factor 1
8177996	0.0921	5.96e-05	4.49	1.61306	0.913	AIF1	allograft inflammatory factor 1
8179276	0.0921	5.96e-05	4.49	1.61306	0.913	AIF1	allograft inflammatory factor 1
8094778	0.0921	6.07e-05	4.49	1.59679	1.343	UCHL1	ubiquitin C-terminal hydrolase L1
8003903	0.0921	6.13e-05	4.48	1.58886	0.643	ARRB2	arrestin beta 2
7995421	0.0921	6.3e-05	-4.47	1.56536	-0.726	LONP2	lon peptidase 2, peroxisomal
7914603	0.0921	6.9e-05	4.44	1.48957	0.709	RNF19B	ring finger protein 19B
8159992	0.0921	6.9e-05	-4.44	1.48905	-0.937	ERMP1	endoplasmic reticulum metallopeptidase 1
7906720	0.0921	6.97e-05	4.44	1.48042	1.252	FCER1G	Fc fragment of IgE receptor Ig
8030789	0.0921	7.25e-05	4.43	1.44763	0.601	SIGLEC7	sialic acid binding Ig like lectin 7
8167673	0.0921	7.35e-05	4.42	1.43561	0.864	MAGED4///MAGED4B	MAGE family member D4///MAGE family member D4B
8172722	0.0921	7.35e-05	4.42	1.43561	0.864	MAGED4///MAGED4B	MAGE family member D4///MAGE family member D4B
7991323	0.0921	7.42e-05	-4.42	1.42751	-0.73	PEX11A	peroxisomal biogenesis factor 11 alpha
7951385	0.0921	7.82e-05	4.4	1.3841	0.902	CASP5	caspase 5
8039453	0.0921	7.91e-05	4.4	1.37369	0.83	TMEM150B	transmembrane protein 150B
8156897	0.0921	8.27e-05	4.39	1.33652	0.61	MSANTD3-TMEFF1///MSANTD3	MSANTD3-TMEFF1 readthrough///Myb/SANT DNA binding domain containing 3
8021707	0.0921	8.3e-05	-4.38	1.33334	-0.746	SOCS6	suppressor of cytokine signaling 6
7948229	0.0929	9.49e-05	4.34	1.22097	0.994	SLC43A3///PRG2	solute carrier family 43 member 3///proteoglycan 2, pro eosinophil major basic protein
8129099	0.0929	9.9e-05	-4.33	1.18486	-0.622	TSPYL1	TSPY like 1
8054712	0.0929	0.0001025	4.32	1.15574	0.431	IL1A	interleukin 1 alpha
8028791	0.0929	0.0001029	4.31	1.15209	0.676	PLD3	phospholipase D family member 3
8006440	0.0929	0.0001044	4.31	1.14039	0.705	CCL7	C-C motif chemokine ligand 7
8163452	0.0929	0.000106	4.31	1.12688	0.655	FKBP15	FK506 binding protein 15
7983828	0.0929	0.0001076	-4.3	1.11463	-1.121	TEX9	testis expressed 9
7981290	0.0929	0.0001086	4.3	1.10674	1.106	WARS	tryptophanyl-tRNA synthetase
8039196	0.0929	0.000109	4.3	1.10336	0.84	LILRB3	leukocyte immunoglobulin like receptor B3
7990818	0.0929	0.0001142	4.28	1.06466	1.325	BCL2A1	BCL2 related protein A1
7951297	0.0929	0.0001171	4.27	1.0435	2.349	MMP12	matrix metallopeptidase 12
8044773	0.0929	0.0001172	4.27	1.0424	1.156	MARCO	macrophage receptor with collagenous structure
7894120	0.0986	0.0001273	4.25	0.97267	1.35
8017402	0.102	0.0001356	4.22	0.91945	0.392	STRADA	STE20-related kinase adaptor alpha
8126303	0.102	0.0001378	4.22	0.906	1.125	TREM1	triggering receptor expressed on myeloid cells 1
7925550	0.104	0.0001437	-4.21	0.87063	-0.646	ADSS	adenylosuccinate synthase
7897236	0.1066	0.0001544	4.18	0.81028	1.111	KCNAB2	potassium voltage-gated channel subfamily A regulatory beta subunit 2
8018937	0.1066	0.0001555	4.18	0.80423	0.507	USP36	ubiquitin specific peptidase 36
8123658	0.1066	0.0001568	-4.18	0.79686	-0.746	SLC22A23	solute carrier family 22 member 23
8159109	0.1088	0.0001634	-4.16	0.7624	-0.672	LINC00094	long intergenic non-protein coding RNA 94
8128459	0.1091	0.0001671	4.16	0.74315	0.663	SIM1	single-minded family bHLH transcription factor 1
7948612	0.1106	0.0001727	4.15	0.71556	0.927	FADS1	fatty acid desaturase 1
7959251	0.1162	0.0001899	4.11	0.63566	0.866	P2RX7	purinergic receptor P2X 7
8012558	0.1162	0.0001906	4.11	0.63228	0.72	PIK3R5	phosphoinositide-3-kinase regulatory subunit 5
7978366	0.1162	0.0001962	4.1	0.60799	1.137	GZMB	granzyme B
7961120	0.1162	0.0001981	4.1	0.60007	1.118	CLEC7A	C-type lectin domain family 7 member A
8013157	0.1162	0.0001989	-4.1	0.59629	-0.777	TOM1L2	target of myb1 like 2 membrane trafficking protein
8084232	0.1165	0.0002039	4.09	0.57558	0.621	YEATS2	YEATS domain containing 2
8039212	0.1165	0.0002088	4.08	0.55572	0.955	LILRB2	leukocyte immunoglobulin like receptor B2
8129837	0.1165	0.0002099	-4.08	0.55122	-1.631	IL20RA	interleukin 20 receptor subunit alpha
7981278	0.1225	0.0002296	-4.05	0.47563	-0.923	DEGS2	delta 4-desaturase, sphingolipid 2
8169294	0.1225	0.0002302	-4.05	0.47322	-1.011	COL4A5	collagen type IV alpha 5 chain
8093304	0.1225	0.000234	4.05	0.45938	0.781	CCRL2///CCRL2	C-C motif chemokine receptor like 2///C-C motif chemokine receptor like 2
8083233	0.1225	0.0002355	4.04	0.45405	0.829	ZIC1	Zic family member 1
8148553	0.1225	0.0002421	4.03	0.43059	0.763	LY6K	lymphocyte antigen 6 complex, locus K
8006453	0.1225	0.0002428	4.03	0.4284	1.582	CCL8	C-C motif chemokine ligand 8
7965357	0.1267	0.0002564	-4.02	0.38239	-0.669	POC1B-GALNT4///GALNT4	POC1B-GALNT4 readthrough///polypeptide N-acetylgalactosaminyltransferase 4
7940600	0.1267	0.0002587	4.01	0.37496	0.472	INCENP	inner centromere protein
7902205	0.1279	0.0002731	3.99	0.32934	1.358	IL12RB2	interleukin 12 receptor subunit beta 2
8063156	0.1279	0.0002744	3.99	0.32514	0.8	CD40	CD40 molecule
8061668	0.1279	0.0002783	3.99	0.3132	1.08	HCK	HCK proto-oncogene, Src family tyrosine kinase
8149638	0.1279	0.0002791	3.99	0.31095	0.827	DOK2	docking protein 2
7894749	0.1279	0.0002837	3.98	0.29696	0.914
8081880	0.1279	0.0002843	3.98	0.29537	0.576	ADPRH	ADP-ribosylarginine hydrolase
8131957	0.13	0.0002928	3.97	0.27062	1.125	SNX10	sorting nexin 10
8147830	0.131	0.000299	3.96	0.25276	1.128	DCSTAMP	dendrocyte expressed seven transmembrane protein
8104788	0.1392	0.0003219	3.94	0.19064	0.922	RAI14	retinoic acid induced 14
7906486	0.14	0.000329	3.93	0.17218	1.459	SLAMF8	SLAM family member 8
7917516	0.14	0.0003339	3.93	0.1597	1.434	GBP1P1///GBP3///GBP1	guanylate binding protein 1 pseudogene 1///guanylate binding protein 3///guanylate binding protein 1
7915846	0.14	0.0003364	3.92	0.15343	0.624	MKNK1	MAP kinase interacting serine/threonine kinase 1
7993638	0.1404	0.0003415	-3.92	0.14089	-1.971	TMC5	transmembrane channel like 5
7930663	0.1427	0.0003515	-3.91	0.11647	-1.032	VWA2	von Willebrand factor A domain containing 2
7983910	0.1453	0.0003629	3.9	0.08953	1.816	AQP9	aquaporin 9
8121015	0.1453	0.0003664	-3.9	0.08144	-0.468	CFAP206	cilia and flagella associated protein 206
7919787	0.1455	0.000374	3.89	0.06433	1.534	HORMAD1	HORMA domain containing 1
8082965	0.1455	0.0003764	3.89	0.05874	0.755	MRAS	muscle RAS oncogene homolog
7958692	0.1455	0.0003802	-3.88	0.05043	-0.915	TCTN1	tectonic family member 1
7953737	0.1475	0.0003898	3.88	0.02945	1.063	CLEC6A	C-type lectin domain family 6 member A
8078386	0.1476	0.0003944	-3.87	0.01941	-1.136	GPD1L	glycerol-3-phosphate dehydrogenase 1-like
8126784	0.1482	0.0004006	3.87	0.00626	1.886	PLA2G7	phospholipase A2 group VII
7947147	0.1505	0.0004117	-3.86	-0.01659	-1.063	SVIP	small VCP interacting protein
7964499	0.1505	0.0004365	3.84	-0.06589	0.431	AGAP2	ArfGAP with GTPase domain, ankyrin repeat and PH domain 2
8156228	0.1505	0.0004436	3.83	-0.07952	1.051	CTSL	cathepsin L
7953873	0.1505	0.0004437	3.83	-0.07962	1.387	OVOS///OVOS2	ovostatin///ovostatin 2
8085300	0.1505	0.0004494	3.83	-0.09041	0.601	SEC13	SEC13 homolog, nuclear pore and COPII coat complex component
8084880	0.1505	0.0004496	-3.83	-0.09074	-0.841	HES1	hes family bHLH transcription factor 1
8169742	0.1505	0.0004567	-3.82	-0.10409	-0.563	XIAP	X-linked inhibitor of apoptosis
8077103	0.1505	0.0004593	3.82	-0.1088	0.655	TYMP	thymidine phosphorylase
8077781	0.1505	0.0004653	-3.82	-0.11982	-0.391	VHL	von Hippel-Lindau tumor suppressor
7939215	0.1505	0.0004657	3.82	-0.12043	0.973	KIAA1549L	KIAA1549 like
8026895	0.1505	0.0004714	3.81	-0.13069	0.533	CCDC124	coiled-coil domain containing 124
8017867	0.1505	0.0004752	3.81	-0.13749	0.969	FAM20A	family with sequence similarity 20 member A
7939751	0.1505	0.000479	3.81	-0.14408	0.817	NR1H3	nuclear receptor subfamily 1 group H member 3
7938183	0.1505	0.0004833	3.8	-0.15171	0.967	ZNF215	zinc finger protein 215
8056363	0.1505	0.0004947	-3.79	-0.17126	-0.62	SLC38A11	solute carrier family 38 member 11
7895007	0.1505	0.0004968	-3.79	-0.17483	-0.733
8006594	0.1505	0.0004995	3.79	-0.17937	2.123	CCL18	C-C motif chemokine ligand 18
8075934	0.1505	0.0005095	-3.78	-0.1961	-0.429	CARD10	caspase recruitment domain family member 10
8087860	0.1505	0.0005164	3.78	-0.20746	0.486	TWF2	twinfilin actin binding protein 2
8074237	0.1505	0.0005177	3.78	-0.20948	1.017	CECR1	cat eye syndrome chromosome region, candidate 1
7953723	0.1505	0.0005177	3.78	-0.20958	0.92	CLEC4A	C-type lectin domain family 4 member A
8038487	0.1505	0.0005214	3.78	-0.21553	0.596	IL4I1///NUP62	interleukin 4 induced 1///nucleoporin 62
8019273	0.1505	0.0005234	3.78	-0.21879	0.704	ALYREF	Aly/REF export factor
8053417	0.1505	0.0005244	3.77	-0.22045	0.822	CAPG	capping actin protein, gelsolin like
8025601	0.1505	0.000526	3.77	-0.22288	1.09	ICAM1	intercellular adhesion molecule 1
7898115	0.1505	0.0005287	3.77	-0.2273	0.49	TMEM51	transmembrane protein 51
8030171	0.1505	0.0005319	3.77	-0.23227	0.704	FTL	ferritin light chain
8168852	0.1505	0.0005333	-3.77	-0.23457	-0.503	RPL36A-HNRNPH2///HNRNPH2	RPL36A-HNRNPH2 readthrough///heterogeneous nuclear ribonucleoprotein H2 (H')
8150889	0.1538	0.0005543	-3.76	-0.26699	-1.268	SDR16C5	short chain dehydrogenase/reductase family 16C, member 5
8110472	0.1538	0.000562	-3.75	-0.27869	-0.634	ZFP2	ZFP2 zinc finger protein
8024687	0.1538	0.0005653	-3.75	-0.28359	-0.768	TJP3	tight junction protein 3
8030866	0.1538	0.0005699	3.75	-0.29034	1.51	FPR3	formyl peptide receptor 3
7961026	0.1538	0.0005739	3.74	-0.29632	1.434	OVOS///OVOS2	ovostatin///ovostatin 2
8018849	0.1538	0.0005759	3.74	-0.29923	1.084	TK1	thymidine kinase 1
7964787	0.1538	0.0005774	3.74	-0.30137	1.25	IFNG	interferon gamma
7913965	0.1568	0.0005941	3.73	-0.32537	0.613	ZNF683	zinc finger protein 683
8023497	0.1568	0.0006015	-3.73	-0.33576	-1.102	ATP8B1	ATPase phospholipid transporting 8B1
7894969	0.1568	0.0006026	-3.73	-0.33739	-0.473
8167334	0.1575	0.0006222	3.72	-0.36425	0.579	WAS	Wiskott-Aldrich syndrome
8087653	0.1575	0.0006226	-3.72	-0.36481	-0.643	ZMYND10	zinc finger MYND-type containing 10
8026830	0.1575	0.0006242	3.72	-0.36699	0.68	FCHO1	FCH domain only 1
8146092	0.1575	0.0006243	3.72	-0.36714	1.928	IDO1	indoleamine 2,3-dioxygenase 1
8007745	0.1591	0.0006354	-3.71	-0.38189	-0.787	HEXIM1	hexamethylene bisacetamide inducible 1
8031238	0.1627	0.0006549	3.7	-0.40736	1.197	LILRB4	leukocyte immunoglobulin like receptor B4
7937150	0.1636	0.0006635	3.69	-0.41828	0.686	ADAM8	ADAM metallopeptidase domain 8
7978553	0.1653	0.0006788	-3.69	-0.43749	-0.825	SPTSSA	serine palmitoyltransferase small subunit A
7940473	0.1653	0.0006818	3.69	-0.44125	0.492	TMEM138	transmembrane protein 138
8156919	0.1653	0.0006886	3.68	-0.44951	0.497	MURC	muscle related coiled-coil protein
7929247	0.1653	0.00069	-3.68	-0.45128	-0.716	44260	membrane associated ring-CH-type finger 5
7954777	0.1677	0.0007051	-3.67	-0.46942	-0.576	ALG10B///ALG10	ALG10B, alpha-1,2-glucosyltransferase///ALG10, alpha-1,2-glucosyltransferase
8079407	0.17	0.0007248	3.66	-0.49265	0.777	CCRL2///CCRL2	C-C motif chemokine receptor like 2///C-C motif chemokine receptor like 2
7893766	0.17	0.0007331	-3.66	-0.50224	-1.214
8115022	0.17	0.0007433	-3.66	-0.51376	-0.62	CSNK1A1	casein kinase 1 alpha 1
8076612	0.17	0.0007524	-3.65	-0.52404	-0.6	EFCAB6	EF-hand calcium binding domain 6
7923406	0.17	0.000754	3.65	-0.52587	0.687	PTPN7	protein tyrosine phosphatase, non-receptor type 7
8011430	0.17	0.0007566	3.65	-0.52876	0.651	ITGAE	integrin subunit alpha E
8018731	0.17	0.0007571	3.65	-0.52928	0.672	RHBDF2	rhomboid 5 homolog 2
8128695	0.17	0.0007657	3.65	-0.53874	0.529
8171229	0.17	0.0007747	-3.64	-0.54863	-0.874	PNPLA4	patatin like phospholipase domain containing 4
8074168	0.17	0.0007758	3.64	-0.5498	0.617	LINC01296	long intergenic non-protein coding RNA 1296
7912224	0.17	0.0007772	3.64	-0.55131	0.837	SLC2A5	solute carrier family 2 member 5
7966089	0.17	0.0007828	3.64	-0.55728	1.078	CMKLR1	chemerin chemokine-like receptor 1
7975932	0.17	0.0007836	-3.64	-0.55816	-1.274	TMEM63C	transmembrane protein 63C
7945950	0.17	0.0007906	3.63	-0.56568	0.404
7900030	0.17	0.0007951	3.63	-0.57042	0.449	AGO1	argonaute 1, RISC catalytic component
8094070	0.17	0.0007981	-3.63	-0.57355	-0.405	TRMT44	tRNA methyltransferase 44 homolog (S. cerevisiae)
8039257	0.17	0.0008042	3.63	-0.58003	1.062	LAIR1	leukocyte associated immunoglobulin like receptor 1
8099912	0.17	0.0008066	-3.63	-0.58252	-1.084	SMIM14	small integral membrane protein 14
7942300	0.172	0.0008214	3.62	-0.59779	0.555	IL18BP	interleukin 18 binding protein
7962842	0.1721	0.0008282	-3.62	-0.60467	-0.712	ADCY6	adenylate cyclase 6
8019772	0.1721	0.0008319	3.62	-0.60845	0.725	ALYREF	Aly/REF export factor
7905116	0.1743	0.0008482	3.61	-0.62477	0.809	PLEKHO1	pleckstrin homology domain containing O1
8023528	0.1748	0.0008558	3.61	-0.63225	1.001	ALPK2	alpha kinase 2
8019912	0.1755	0.0008643	3.6	-0.6405	0.714	EMILIN2	elastin microfibril interfacer 2
7987361	0.1763	0.0008753	-3.6	-0.65118	-0.699	ZNF770	zinc finger protein 770
8074261	0.1763	0.0008835	3.6	-0.65901	0.415	BID	BH3 interacting domain death agonist
7995539	0.1763	0.0008867	3.59	-0.66207	0.561	NOD2	nucleotide binding oligomerization domain containing 2
7927186	0.1763	0.0008895	3.59	-0.66467	1.206	RASSF4	Ras association domain family member 4
7963770	0.1799	0.0009154	3.58	-0.68882	0.902	GPR84	G protein-coupled receptor 84
8052269	0.1799	0.0009184	3.58	-0.69156	0.974	CCDC88A	coiled-coil domain containing 88A
8180390	0.1804	0.0009264	-3.58	-0.69878	-0.615
8009932	0.1824	0.0009696	3.56	-0.73704	0.535	SAP30BP	SAP30 binding protein
8114612	0.1824	0.0009733	3.56	-0.74026	1.025	CD14	CD14 molecule
8064739	0.1824	0.0009748	3.56	-0.74156	0.419	C20orf27	chromosome 20 open reading frame 27
8086600	0.1824	0.0009798	3.56	-0.74586	1.048	CCR1	C-C motif chemokine receptor 1
7987869	0.1824	0.0009832	-3.56	-0.74881	-0.707	TMEM87A	transmembrane protein 87A
7904465	0.1824	0.0009854	3.56	-0.75068	0.576	HIST2H2BF///HIST2H2BA	histone cluster 2, H2bf///histone cluster 2, H2ba (pseudogene)
8019545	0.1824	0.0009931	3.56	-0.75722	0.468	B3GNTL1	UDP-GlcNAc:betaGal beta-1,3-N-acetylglucosaminyltransferase-like 1
8003410	0.1824	0.001	3.55	-0.76303	0.542	GALNS	galactosamine (N-acetyl)-6-sulfatase
8095870	0.1824	0.001005	-3.55	-0.76721	-0.74	CCNG2	cyclin G2
8118149	0.1824	0.0010088	3.55	-0.77034	0.715	LST1	leukocyte specific transcript 1
8177988	0.1824	0.0010088	3.55	-0.77034	0.715	LST1	leukocyte specific transcript 1
8179268	0.1824	0.0010088	3.55	-0.77034	0.715	LST1	leukocyte specific transcript 1
7969986	0.1824	0.0010134	3.55	-0.77413	1.032	TNFSF13B	tumor necrosis factor superfamily member 13b
7927058	0.1824	0.0010143	-3.55	-0.77489	-3.049
7894877	0.1824	0.0010187	-3.55	-0.77859	-1.113
7977452	0.1841	0.0010339	3.54	-0.79098	0.635	LINC01296	long intergenic non-protein coding RNA 1296
8018324	0.1841	0.0010392	3.54	-0.7953	0.476	GGA3	golgi associated, gamma adaptin ear containing, ARF binding protein 3
8120833	0.1854	0.001056	-3.53	-0.80872	-0.981	SH3BGRL2	SH3 domain binding glutamate rich protein like 2
7981364	0.1854	0.0010579	3.53	-0.8102	0.575	CINP	cyclin dependent kinase 2 interacting protein
8023646	0.1869	0.0010732	-3.53	-0.82225	-1	BCL2	BCL2, apoptosis regulator
8166065	0.1869	0.0010774	3.53	-0.8256	0.984	TLR8	toll like receptor 8
7901951	0.1883	0.0010958	3.52	-0.8398	0.623	PGM1	phosphoglucomutase 1
8118826	0.1883	0.0010973	3.52	-0.84091	0.486	SNRPC	small nuclear ribonucleoprotein polypeptide C
8064716	0.1896	0.0011105	3.52	-0.85096	0.662	SIGLEC1	sialic acid binding Ig like lectin 1
8083422	0.1962	0.0011569	3.5	-0.88531	0.892	SUCNR1	succinate receptor 1
7954789	0.1962	0.0011629	-3.5	-0.88964	-0.593	ALG10B///ALG10	ALG10B, alpha-1,2-glucosyltransferase///ALG10, alpha-1,2-glucosyltransferase
7931914	0.1962	0.001167	3.5	-0.89256	1.095	IL2RA	interleukin 2 receptor subunit alpha
8124798	0.1992	0.0011953	3.49	-0.9127	0.567	LOC107987457///PPP1R18	phostensin-like///protein phosphatase 1 regulatory subunit 18
7898623	0.1992	0.0012068	-3.49	-0.92069	-1.072	UBXN10	UBX domain protein 10
8005064	0.1992	0.0012088	-3.49	-0.92206	-0.548	ARHGAP44	Rho GTPase activating protein 44
8006433	0.1992	0.0012133	3.49	-0.92519	1.127	CCL2///CCL2	C-C motif chemokine ligand 2///C-C motif chemokine ligand 2
7973303	0.1992	0.001222	3.48	-0.9312	1.059	OR6C4	olfactory receptor family 6 subfamily C member 4
7953901	0.1992	0.0012252	3.48	-0.93336	0.765	CLEC12A	C-type lectin domain family 12 member A
8033362	0.1992	0.0012375	-3.48	-0.94174	-0.623	INSR	insulin receptor
8072678	0.1992	0.0012578	3.47	-0.95539	1.028	HMOX1	heme oxygenase 1
7958019	0.1992	0.0012641	3.47	-0.95961	0.757	DRAM1	DNA damage regulated autophagy modulator 1
8084323	0.1992	0.0012666	3.47	-0.96127	0.435	DVL3	dishevelled segment polarity protein 3
8143327	0.1992	0.001272	3.47	-0.96483	0.637	PARP12	poly(ADP-ribose) polymerase family member 12
7954143	0.1992	0.0012763	3.47	-0.96761	0.607	PTPRO	protein tyrosine phosphatase, receptor type O
8013567	0.1992	0.0012784	-3.47	-0.96901	-0.902	LYRM9	LYR motif containing 9
8180264	0.1992	0.0012784	-3.47	-0.96901	-0.902	LYRM9	LYR motif containing 9
8151931	0.1992	0.0012864	3.47	-0.97426	1.134	TSPYL5	TSPY like 5
8051396	0.1992	0.0012965	3.46	-0.98082	0.782	NLRC4	NLR family CARD domain containing 4
7978706	0.1992	0.0013035	-3.46	-0.98534	-1.61	FOXA1	forkhead box A1
7928300	0.1992	0.0013038	-3.46	-0.9855	-0.486	ANAPC16	anaphase promoting complex subunit 16
8025285	0.1992	0.0013114	3.46	-0.99039	0.358	MCEMP1	mast cell expressed membrane protein 1
7957253	0.1992	0.0013207	-3.46	-0.99631	-0.552	GLIPR1L2	GLI pathogenesis-related 1 like 2
7909446	0.1992	0.0013228	3.46	-0.99762	0.468	HSD11B1	hydroxysteroid 11-beta dehydrogenase 1
8004510	0.1992	0.0013392	3.45	-1.00795	0.939	CD68	CD68 molecule
8160297	0.1992	0.0013396	3.45	-1.00824	1.035	PLIN2	perilipin 2
8037374	0.1992	0.00134	3.45	-1.00843	0.882	PLAUR	plasminogen activator, urokinase receptor
8029536	0.1992	0.0013442	3.45	-1.01107	1.218	APOC1	apolipoprotein C1
7898793	0.1992	0.0013542	3.45	-1.01727	1.021	C1QA	complement C1q A chain
8147206	0.1992	0.0013635	3.44	-1.02301	0.506	RIPK2	receptor interacting serine/threonine kinase 2
7964834	0.1992	0.0013643	3.44	-1.02353	0.91	CPM	carboxypeptidase M
7927033	0.1992	0.0013685	-3.44	-1.02609	-2.398	ANKRD30A	ankyrin repeat domain 30A
7912347	0.1992	0.0013749	-3.44	-1.03001	-1.1	CASZ1	castor zinc finger 1
8017651	0.1992	0.0013811	3.44	-1.03379	0.543	SMURF2	SMAD specific E3 ubiquitin protein ligase 2
7980983	0.1992	0.0013898	-3.44	-1.03905	-0.612	MOAP1	modulator of apoptosis 1
7908003	0.1992	0.0013912	3.44	-1.0399	0.975	NPL	N-acetylneuraminate pyruvate lyase
8073056	0.1992	0.0013976	3.44	-1.04375	0.462	APOBEC3A_B///APOBEC3A	APOBEC3A and APOBEC3B deletion hybrid///apolipoprotein B mRNA editing enzyme catalytic subunit 3A
7893933	0.1992	0.0013993	3.44	-1.04477	0.698
8019211	0.1992	0.0014	3.44	-1.04515	0.515	NPLOC4	NPL4 homolog, ubiquitin recognition factor
8010638	0.2027	0.0014305	3.43	-1.06323	0.447	HGS	hepatocyte growth factor-regulated tyrosine kinase substrate
8119829	0.2029	0.0014454	3.42	-1.07189	0.405	TJAP1	tight junction associated protein 1
7965573	0.2029	0.0014501	-3.42	-1.07464	-1.493	NTN4	netrin 4
8150089	0.2029	0.0014552	-3.42	-1.07758	-0.592	SARAF	store-operated calcium entry associated regulatory factor
8074106	0.2029	0.0014596	3.42	-1.08008	0.58	KLHDC7B	kelch domain containing 7B
7986004	0.2029	0.0014627	-3.42	-1.08189	-0.461	ZNF774	zinc finger protein 774
8169740	0.2047	0.0014818	-3.42	-1.0927	-0.578	H3F3AP4///H3F3A	H3 histone, family 3A, pseudogene 4///H3 histone, family 3A
8096130	0.2061	0.0015035	-3.41	-1.1049	-0.851	CDS1	CDP-diacylglycerol synthase 1
8073088	0.2061	0.0015045	3.41	-1.10543	0.868	APOBEC3G	apolipoprotein B mRNA editing enzyme catalytic subunit 3G
7986637	0.2064	0.0015124	3.41	-1.10984	1.987
7974576	0.2073	0.0015309	-3.4	-1.12005	-0.363	NAA30	N(alpha)-acetyltransferase 30, NatC catalytic subunit
8030383	0.2073	0.0015312	3.4	-1.12017	1.09	RCN3	reticulocalbin 3
7896700	0.2074	0.0015384	3.4	-1.12412	1.192
8170906	0.2091	0.0015571	3.4	-1.13425	0.469	FAM50A	family with sequence similarity 50 member A
8005171	0.2103	0.0015724	3.39	-1.14241	0.727	TRPV2	transient receptor potential cation channel subfamily V member 2
8128726	0.2103	0.0015786	-3.39	-1.14571	-0.777	PPIL6	peptidylprolyl isomerase like 6
