# Supplementary material for: In Silico Analysis of Publicly Available Transcriptomic Data for the Identification of Triple-Negative Breast Cancer-Specific Biomarkers
Source: Life (Basel). 2023 Feb 2;13(2):422. doi: 10.3390/life13020422 (PMC9965976; doi:10.3390/life13020422)
Supplement: Supplementary file 1 [file life-13-00422-s001.zip › Supplementary file S6 - GSE37751.xlsx]

## Sheet: GSE37751
Differential gene expression in GSE37751
ID	adj.P.Val	P.Value	t	B	logFC	Gene.symbol	Gene.title
8140534	1.54e-06	4.64e-11	-8.08	14.7	-1.658	SEMA3C	semaphorin 3C
7953775	8.77e-06	5.27e-10	7.45	12.46	2.03	A2ML1	alpha-2-macroglobulin like 1
8149500	1.639e-05	1.9e-09	-7.12	11.28	-1.127	MTUS1	microtubule associated tumor suppressor 1
8128079	1.639e-05	1.97e-09	7.11	11.24	0.413	SRSF12	serine and arginine rich splicing factor 12
8122099	4.017e-05	6.55e-09	-6.8	10.13	-1.773	ENPP1	ectonucleotide pyrophosphatase/phosphodiesterase 1
8102912	4.017e-05	7.24e-09	-6.77	10.04	-1.59	TBC1D9	TBC1 domain family member 9
8099912	4.725e-05	1.41e-08	-6.6	9.42	-1.053	SMIM14	small integral membrane protein 14
8113097	4.725e-05	1.49e-08	-6.59	9.37	-0.941	KIAA0825	KIAA0825
8099982	4.725e-05	1.53e-08	-6.58	9.34	-1.063	APBB2	amyloid beta precursor protein binding family B member 2
8132218	4.725e-05	1.54e-08	-6.58	9.34	-0.593	BBS9	Bardet-Biedl syndrome 9
7916425	4.725e-05	1.6e-08	6.57	9.3	0.685	TTC22	tetratricopeptide repeat domain 22
8086352	4.725e-05	1.7e-08	-6.55	9.24	-0.635	ULK4	unc-51 like kinase 4
8102950	5.367e-05	2.1e-08	-6.5	9.05	-1.517	INPP4B	inositol polyphosphate-4-phosphatase type II B
7978706	5.877e-05	2.63e-08	-6.44	8.84	-2.114	FOXA1	forkhead box A1
8026272	5.877e-05	2.92e-08	6.41	8.75	0.674	IL27RA	interleukin 27 receptor subunit alpha
7961540	5.877e-05	2.97e-08	-6.41	8.73	-1.966	RERG	RAS like estrogen regulated growth inhibitor
7968417	5.877e-05	3e-08	-6.4	8.72	-0.955	FRY	FRY microtubule binding protein
7968577	6.331e-05	3.42e-08	-6.37	8.6	-1.106	NBEA	neurobeachin
8118963	7.483e-05	4.27e-08	6.31	8.39	0.794	FANCE	Fanconi anemia complementation group E
8171182	7.572e-05	4.55e-08	6.29	8.33	0.665	PRKX	protein kinase, X-linked
7974029	8.242e-05	5.2e-08	-6.26	8.21	-2.477	TTC6	tetratricopeptide repeat domain 6
8131944	8.622e-05	5.7e-08	6.23	8.12	1	NFE2L3	nuclear factor, erythroid 2 like 3
8046488	8.687e-05	6e-08	6.22	8.08	1.094	CDCA7	cell division cycle associated 7
8162652	9.577e-05	8.06e-08	6.14	7.8	0.759	CTSV	cathepsin V
7926319	9.577e-05	8.1e-08	6.14	7.8	0.922	SUV39H2	suppressor of variegation 3-9 homolog 2
7900159	9.577e-05	8.21e-08	-6.14	7.79	-1.452	DNALI1	dynein axonemal light intermediate chain 1
7989501	9.577e-05	8.5e-08	-6.13	7.75	-2.083	CA12	carbonic anhydrase 12
7963187	9.577e-05	8.89e-08	-6.12	7.71	-0.897	LIMA1	LIM domain and actin binding 1
8058203	9.577e-05	8.9e-08	-6.12	7.71	-0.54	ALS2CR12	amyotrophic lateral sclerosis 2 chromosome region candidate 12
8132245	9.577e-05	8.99e-08	-6.11	7.7	-0.517	FLJ20712	uncharacterized FLJ20712
7916282	9.577e-05	9.1e-08	6.11	7.69	1.371	LRP8	LDL receptor related protein 8
8113103	9.577e-05	9.2e-08	-6.11	7.68	-1.035	KIAA0825	KIAA0825
7984686	0.00011022	1.09e-07	-6.06	7.52	-0.547	BBS4	Bardet-Biedl syndrome 4
8102936	0.00015602	1.61e-07	-5.96	7.16	-2.269
7978366	0.00015602	1.7e-07	5.95	7.11	0.651	GZMB	granzyme B
8093961	0.00015602	1.71e-07	-5.95	7.1	-0.477	KIAA0232	KIAA0232
7974008	0.00015602	1.76e-07	-5.94	7.08	-1.954	TTC6	tetratricopeptide repeat domain 6
8028563	0.00015602	1.81e-07	5.93	7.05	0.642	MRPS12	mitochondrial ribosomal protein S12
8110971	0.00015602	1.83e-07	-5.93	7.04	-1.393	CMBL	carboxymethylenebutenolidase homolog
7987840	0.00015825	1.9e-07	-5.92	7.01	-0.334	VPS39	VPS39, HOPS complex subunit
7991283	0.00017043	2.1e-07	5.89	6.91	0.675	RHCG	Rh family C glycoprotein
8102862	0.00017574	2.22e-07	-5.88	6.86	-0.72	MAML3	mastermind like transcriptional coactivator 3
8180307	0.00021152	2.73e-07	5.82	6.67	0.863	HMGA1	high mobility group AT-hook 1
8118826	0.00024561	3.25e-07	5.78	6.51	0.497	SNRPC	small nuclear ribonucleoprotein polypeptide C
8068919	0.00026897	3.64e-07	5.74	6.4	0.431	PDXK	pyridoxal (pyridoxine, vitamin B6) kinase
8089820	0.00028995	4.05e-07	5.72	6.3	0.662	GPR156	G protein-coupled receptor 156
7928308	0.00028995	4.09e-07	5.71	6.29	1.258	DDIT4	DNA damage inducible transcript 4
8024238	0.00028995	4.18e-07	-5.71	6.27	-0.667	CIRBP	cold inducible RNA binding protein
7958960	0.00030898	4.55e-07	-5.69	6.2	-0.529	TPCN1	two pore segment channel 1
8023497	0.00032306	4.89e-07	-5.67	6.13	-1.012	ATP8B1	ATPase phospholipid transporting 8B1
7925250	0.00032306	4.95e-07	5.66	6.12	0.993	GNG4	G protein subunit gamma 4
8069499	0.00032895	5.14e-07	-5.65	6.08	-2.834	ANKRD30B	ankyrin repeat domain 30B
8070330	0.00033009	5.25e-07	5.65	6.06	0.551	PSMG1///PSMG1	proteasome assembly chaperone 1///proteasome assembly chaperone 1
8121911	0.00036614	5.94e-07	5.61	5.95	0.862	CENPW	centromere protein W
7896696	0.00038324	6.35e-07	5.6	5.89	0.487
7896713	0.00038324	6.53e-07	5.59	5.86	0.481
8180308	0.00038324	6.65e-07	5.58	5.84	0.875	HMGA1	high mobility group AT-hook 1
8094169	0.00038324	6.84e-07	-5.58	5.82	-0.99	CPEB2	cytoplasmic polyadenylation element binding protein 2
8098204	0.00038324	6.96e-07	-5.57	5.8	-1.226	CPE	carboxypeptidase E
8146448	0.00038324	7.14e-07	5.56	5.78	0.739	MRPL15	mitochondrial ribosomal protein L15
8058350	0.00038324	7.17e-07	-5.56	5.77	-0.574	ICA1L	islet cell autoantigen 1 like
8049487	0.00038324	7.3e-07	-5.56	5.76	-1.741	MLPH	melanophilin
8040712	0.00038324	7.31e-07	5.56	5.76	0.865	SLC35F6///CENPA	solute carrier family 35 member F6///centromere protein A
8007084	0.00038324	7.37e-07	-5.56	5.75	-0.802	RARA///BCOR	retinoic acid receptor alpha///BCL6 corepressor
8064904	0.0003834	7.52e-07	5.55	5.73	0.849	FERMT1	fermitin family member 1
7979694	0.0003834	7.6e-07	5.55	5.72	0.447
8018264	0.0003871	7.79e-07	-5.54	5.7	-1.186	HID1	HID1 domain containing
7984155	0.00039373	8.17e-07	-5.53	5.65	-0.48	SNX1	sorting nexin 1
7941639	0.00039373	8.21e-07	-5.53	5.65	-0.605	BBS1	Bardet-Biedl syndrome 1
7926259	0.00039373	8.37e-07	5.52	5.63	1.109	MCM10	minichromosome maintenance 10 replication initiation factor
8106170	0.00039373	8.4e-07	5.52	5.63	0.491	TMEM171	transmembrane protein 171
8138381	0.00039844	8.62e-07	-5.51	5.6	-2.652	AGR2	anterior gradient 2, protein disulphide isomerase family member
8142084	0.0003985	8.74e-07	5.51	5.59	0.584
7944560	0.00040446	8.99e-07	-5.5	5.56	-0.509	ARHGEF12	Rho guanine nucleotide exchange factor 12
7950810	0.00040495	9.12e-07	-5.5	5.55	-1.426	SYTL2	synaptotagmin like 2
8043236	0.00040954	9.45e-07	5.49	5.52	0.737	GNLY	granulysin
8096224	0.00040954	9.47e-07	-5.49	5.52	-0.527	AFF1	AF4/FMR2 family member 1
8150036	0.00043275	1.01e-06	-5.47	5.45	-0.863	KIF13B	kinesin family member 13B
8180034	0.00043363	1.06e-06	5.46	5.41	0.9	TAP2	transporter 2, ATP binding cassette subfamily B member
7903753	0.00043363	1.06e-06	-5.46	5.41	-1.103	ERVK11-1///GSTM2	endogenous retrovirus group K11 member 1///glutathione S-transferase mu 2 (muscle)
7924823	0.00043363	1.07e-06	5.46	5.4	0.552	JMJD4	jumonji domain containing 4
8113512	0.00043363	1.08e-06	-5.45	5.4	-1.08	EPB41L4A	erythrocyte membrane protein band 4.1 like 4A
8178841	0.00043363	1.09e-06	5.45	5.39	0.887	TAP2	transporter 2, ATP binding cassette subfamily B member
7925662	0.00043363	1.09e-06	5.45	5.38	0.812	ZNF670-ZNF695///ZNF695	ZNF670-ZNF695 readthrough (NMD candidate)///zinc finger protein 695
7971950	0.0004486	1.15e-06	-5.44	5.34	-1.534	DACH1	dachshund family transcription factor 1
8094476	0.00047803	1.23e-06	-5.42	5.27	-0.623	TBC1D19	TBC1 domain family member 19
8067033	0.00049524	1.29e-06	5.4	5.23	0.372	KCNG1	potassium voltage-gated channel modifier subfamily G member 1
7954527	0.00050026	1.33e-06	5.4	5.2	1.045	ARNTL2	aryl hydrocarbon receptor nuclear translocator like 2
8052689	0.00050026	1.34e-06	-5.4	5.2	-0.883	SPRED2	sprouty related EVH1 domain containing 2
8125483	0.00051828	1.41e-06	5.38	5.14	0.92	TAP2	transporter 2, ATP binding cassette subfamily B member
8174119	0.00051828	1.42e-06	-5.38	5.14	-1.018	ZMAT1	zinc finger matrin-type 1
7963575	0.00052064	1.45e-06	-5.37	5.12	-0.742	EIF4B	eukaryotic translation initiation factor 4B
7974214	0.00052064	1.45e-06	-5.37	5.12	-0.969	KLHDC1	kelch domain containing 1
8058221	0.00052194	1.48e-06	-5.37	5.1	-0.515	TRAK2	trafficking kinesin protein 2
8126666	0.00052194	1.49e-06	5.37	5.1	0.449	NFKBIE	NFKB inhibitor epsilon
8046099	0.00052501	1.51e-06	-5.36	5.08	-1.47	NOSTRIN	nitric oxide synthase trafficking
8173232	0.00052583	1.53e-06	5.36	5.07	0.741	AMER1	APC membrane recruitment protein 1
8072705	0.00054986	1.62e-06	5.34	5.02	1.219	RASD2	RASD family member 2
8086880	0.00056251	1.69e-06	5.33	4.98	0.743	CDC25A	cell division cycle 25A
8058627	0.00056251	1.72e-06	-5.33	4.96	-2.209	ERBB4	erb-b2 receptor tyrosine kinase 4
7985159	0.00056251	1.74e-06	5.32	4.95	1.827	CRABP1	cellular retinoic acid binding protein 1
8099438	0.00056251	1.74e-06	-5.32	4.95	-1.166	LINC00504	long intergenic non-protein coding RNA 504
7953243	0.00056251	1.74e-06	5.32	4.95	0.521	NDUFA9	NADH:ubiquinone oxidoreductase subunit A9
7959294	0.00057028	1.78e-06	5.32	4.93	0.36	ORAI1	ORAI calcium release-activated calcium modulator 1
8139212	0.00057778	1.82e-06	-5.31	4.91	-1.338	GLI3	GLI family zinc finger 3
8125091	0.00059585	1.91e-06	5.3	4.86	0.527	VARS	valyl-tRNA synthetase
8178609	0.00059585	1.91e-06	5.3	4.86	0.527	VARS	valyl-tRNA synthetase
8067029	0.00059966	1.95e-06	5.29	4.85	0.492	KCNG1	potassium voltage-gated channel modifier subfamily G member 1
7919604	0.00060839	1.99e-06	5.29	4.83	0.545	LOC100996713///HIST2H2BF///FCGR1B	uncharacterized LOC100996713///histone cluster 2, H2bf///Fc fragment of IgG receptor Ib
8122843	0.00063386	2.1e-06	-5.27	4.78	-2.424	ESR1	estrogen receptor 1
8027744	0.00063386	2.11e-06	5.27	4.77	0.862	HPN-AS1	HPN antisense RNA 1
7935903	0.00066213	2.23e-06	5.26	4.72	0.504	NPM3	nucleophosmin/nucleoplasmin 3
8152828	0.00067537	2.29e-06	5.25	4.7	1.77	GSDMC	gasdermin C
8027402	0.00068251	2.34e-06	5.24	4.68	1.161	CCNE1	cyclin E1
8151223	0.00068347	2.37e-06	5.24	4.66	0.909	SLCO5A1	solute carrier organic anion transporter family member 5A1
8079037	0.00068347	2.38e-06	-5.24	4.66	-0.528	TRAK1	trafficking kinesin protein 1
8122827	0.00070518	2.5e-06	-5.23	4.62	-0.904	CCDC170	coiled-coil domain containing 170
7926170	0.00070518	2.51e-06	5.22	4.61	0.786	DHTKD1	dehydrogenase E1 and transketolase domain containing 1
8025998	0.00070518	2.52e-06	-5.22	4.61	-0.415	ZNF136	zinc finger protein 136
7906995	0.00070518	2.55e-06	5.22	4.6	0.65	UCK2	uridine-cytidine kinase 2
8088776	0.00070518	2.59e-06	-5.22	4.58	-0.644	FOXP1	forkhead box P1
8123717	0.00070518	2.59e-06	5.22	4.58	0.753	RPP40	ribonuclease P/MRP subunit p40
7905092	0.00070518	2.6e-06	5.21	4.58	0.448	BOLA1	bolA family member 1
8068938	0.00074003	2.76e-06	5.2	4.52	0.388	RRP1	ribosomal RNA processing 1
8117408	0.00074795	2.81e-06	5.19	4.51	0.697	HIST1H2AE	histone cluster 1, H2ae
8083034	0.00075853	2.91e-06	-5.18	4.48	-1.544	CLSTN2	calsyntenin 2
7956697	0.00075853	2.92e-06	-5.18	4.47	-0.373	MON2	MON2 homolog, regulator of endosome-to-Golgi trafficking
8015376	0.00075853	2.99e-06	5.18	4.45	0.741	KRT16	keratin 16
8109712	0.00075853	3.02e-06	5.17	4.44	0.955	HMMR	hyaluronan mediated motility receptor
7926105	0.00075853	3.04e-06	-5.17	4.43	-1.847	GATA3	GATA binding protein 3
8038487	0.00075853	3.04e-06	5.17	4.43	0.514	IL4I1///NUP62	interleukin 4 induced 1///nucleoporin 62
8160441	0.00075853	3.06e-06	5.17	4.43	1.073	CDKN2A	cyclin dependent kinase inhibitor 2A
8144812	0.00075853	3.07e-06	-5.17	4.42	-0.576	PCM1	pericentriolar material 1
8122202	0.00075853	3.08e-06	-5.17	4.42	-1.639	MYB///MYB	MYB proto-oncogene, transcription factor///MYB proto-oncogene, transcription factor
8100003	0.00075853	3.09e-06	-5.17	4.42	-0.895
8128620	0.00075853	3.1e-06	5.17	4.42	0.442	BEND3	BEN domain containing 3
8059996	0.00076721	3.16e-06	-5.16	4.4	-0.902	PER2	period circadian clock 2
8099897	0.00079846	3.31e-06	-5.15	4.36	-1.069	UGDH	UDP-glucose 6-dehydrogenase
8167103	0.00080012	3.34e-06	5.15	4.35	0.51	CDK16	cyclin dependent kinase 16
8076612	0.00081597	3.43e-06	-5.14	4.32	-0.744	EFCAB6	EF-hand calcium binding domain 6
8098758	0.00081867	3.47e-06	-5.14	4.31	-0.612	ZNF721	zinc finger protein 721
8048411	0.00081867	3.49e-06	5.13	4.31	0.835	TTLL4	tubulin tyrosine ligase like 4
8165974	0.00083412	3.58e-06	5.13	4.28	0.648	CLCN4	chloride voltage-gated channel 4
7896937	0.00084517	3.68e-06	5.12	4.26	0.43	ATAD3C///ATAD3B///ATAD3A	ATPase family, AAA domain containing 3C///ATPase family, AAA domain containing 3B///ATPase family, AAA domain containing 3A
7956826	0.00084517	3.69e-06	-5.12	4.25	-0.914	TBC1D30	TBC1 domain family member 30
7893374	0.00084517	3.71e-06	-5.12	4.25	-0.336
7966003	0.00085959	3.79e-06	-5.11	4.23	-0.535	APPL2	adaptor protein, phosphotyrosine interacting with PH domain and leucine zipper 2
8136200	0.00088829	3.95e-06	5.1	4.19	1.334	CPA4	carboxypeptidase A4
8167998	0.00091092	4.08e-06	-5.09	4.16	-1.598	AR	androgen receptor
7892622	0.00091537	4.12e-06	5.09	4.15	0.624
8145685	0.00092549	4.2e-06	-5.08	4.13	-1.255
8045604	0.00096712	4.41e-06	-5.07	4.09	-0.51	MBD5	methyl-CpG binding domain protein 5
8045514	0.00097499	4.48e-06	-5.07	4.07	-0.79	SPOPL	speckle type BTB/POZ protein like
8156905	0.00100194	4.66e-06	5.05	4.04	0.625	MSANTD3-TMEFF1///TMEFF1	MSANTD3-TMEFF1 readthrough///transmembrane protein with EGF like and two follistatin like domains 1
8112139	0.00100194	4.66e-06	-5.05	4.04	-1.082	IL6ST	interleukin 6 signal transducer
8085797	0.00101643	4.76e-06	-5.05	4.02	-1.003	THRB	thyroid hormone receptor beta
7910600	0.00101878	4.81e-06	5.05	4.01	0.595	KIAA1804	mixed lineage kinase 4
8018731	0.00101878	4.86e-06	5.04	4	0.576	RHBDF2	rhomboid 5 homolog 2
8046147	0.00101878	4.86e-06	-5.04	4	-0.542	BBS5	Bardet-Biedl syndrome 5
8088106	0.00103547	5.01e-06	5.03	3.97	0.581	TKT	transketolase
8024995	0.00103547	5.01e-06	5.03	3.97	0.23	NRTN///NRTN	neurturin///neurturin
7934945	0.00103672	5.04e-06	5.03	3.96	0.424	PANK1	pantothenate kinase 1
8153664	0.00105278	5.15e-06	5.03	3.94	0.662	BOP1	block of proliferation 1
7908672	0.0010661	5.28e-06	5.02	3.92	0.712	PKP1	plakophilin 1
8100001	0.0010661	5.29e-06	-5.02	3.92	-0.437
7926299	0.0010661	5.34e-06	5.02	3.91	0.581	HSPA14	heat shock protein family A (Hsp70) member 14
8111443	0.0010661	5.35e-06	-5.02	3.91	-1.352	C1QTNF3-AMACR///C1QTNF3	C1QTNF3-AMACR readthrough (NMD candidate)///C1q and tumor necrosis factor related protein 3
8018449	0.00106999	5.4e-06	5.01	3.9	0.572	UNC13D	unc-13 homolog D
8143327	0.00112032	5.69e-06	5	3.85	0.717	PARP12	poly(ADP-ribose) polymerase family member 12
8153678	0.00112032	5.72e-06	5	3.85	0.509	BOP1	block of proliferation 1
7963670	0.00112167	5.8e-06	-4.99	3.84	-0.515	MAP3K12	mitogen-activated protein kinase kinase kinase 12
8056285	0.00112167	5.83e-06	4.99	3.83	1.237	IFIH1	interferon induced with helicase C domain 1
7915590	0.00112167	5.85e-06	4.99	3.83	0.697	RNU5F-1	RNA, U5F small nuclear 1
7919787	0.00112167	5.88e-06	4.99	3.82	2.26	HORMAD1	HORMA domain containing 1
7984588	0.00112167	5.9e-06	-4.99	3.82	-1.278	THSD4	thrombospondin type 1 domain containing 4
8166580	0.00112167	5.93e-06	4.99	3.82	0.398
8009443	0.00112426	6.01e-06	-4.98	3.8	-0.91	ARSG	arylsulfatase G
7946454	0.00112426	6.01e-06	-4.98	3.8	-1.947	SCUBE2	signal peptide, CUB domain and EGF like domain containing 2
8140420	0.00113752	6.12e-06	4.98	3.79	0.368	FDPSP2///FDPS	farnesyl diphosphate synthase pseudogene 2///farnesyl diphosphate synthase
8175977	0.00114839	6.21e-06	4.98	3.77	0.446	IRAK1	interleukin 1 receptor associated kinase 1
7895271	0.00116358	6.33e-06	4.97	3.76	0.57
7957298	0.00117003	6.4e-06	-4.97	3.74	-0.883	NAV3	neuron navigator 3
7972461	0.00117244	6.47e-06	4.96	3.73	0.967	SLC15A1	solute carrier family 15 member 1
7920944	0.00117244	6.48e-06	4.96	3.73	0.517	SMG5	SMG5, nonsense mediated mRNA decay factor
7988876	0.0011744	6.57e-06	-4.96	3.72	-0.934	MYO5C	myosin VC
8070102	0.0011744	6.6e-06	4.96	3.72	0.523	GART	phosphoribosylglycinamide formyltransferase, phosphoribosylglycinamide synthetase, phosphoribosylaminoimidazole synthetase
7987981	0.0011744	6.61e-06	-4.96	3.71	-0.452	UBR1	ubiquitin protein ligase E3 component n-recognin 1
8040473	0.0011744	6.63e-06	-4.96	3.71	-0.691	RHOB	ras homolog family member B
7983321	0.00119406	6.78e-06	-4.95	3.69	-0.388	CASC4	cancer susceptibility candidate 4
7901951	0.00123958	7.1e-06	4.94	3.65	0.6	PGM1	phosphoglucomutase 1
7919715	0.00123958	7.11e-06	4.94	3.65	1.019	ANP32E	acidic nuclear phosphoprotein 32 family member E
8004111	0.00125058	7.21e-06	-4.93	3.63	-0.825	RABEP1	rabaptin, RAB GTPase binding effector protein 1
7995362	0.00127631	7.4e-06	4.93	3.61	0.689	GPT2	glutamic--pyruvic transaminase 2
8103166	0.00128121	7.46e-06	-4.92	3.6	-0.823	SH3D19	SH3 domain containing 19
8034315	0.00129432	7.6e-06	-4.92	3.59	-0.537	ZNF823	zinc finger protein 823
8003401	0.00129432	7.62e-06	4.92	3.58	0.383	APRT	adenine phosphoribosyltransferase
7932109	0.00132554	7.84e-06	4.91	3.56	0.568	SEPHS1	selenophosphate synthetase 1
7929288	0.00133858	7.96e-06	-4.91	3.54	-0.612	EXOC6	exocyst complex component 6
8028600	0.00134494	8.04e-06	4.9	3.53	0.987	NCCRP1	non-specific cytotoxic cell receptor protein 1 homolog (zebrafish)
8097586	0.00135066	8.11e-06	-4.9	3.52	-0.591	GAB1	GRB2 associated binding protein 1
8053417	0.00139299	8.41e-06	4.89	3.49	0.766	CAPG	capping actin protein, gelsolin like
7932186	0.00140076	8.5e-06	4.89	3.48	0.518	DCLRE1C	DNA cross-link repair 1C
7905395	0.00143854	8.77e-06	4.88	3.45	0.489	PSMB4	proteasome subunit beta 4
8097553	0.00144079	8.83e-06	4.88	3.45	0.504	IL15	interleukin 15
7905986	0.00148037	9.11e-06	4.87	3.42	0.603	FDPS	farnesyl diphosphate synthase
7952914	0.00150158	9.32e-06	4.86	3.4	0.722	CCDC77	coiled-coil domain containing 77
7895737	0.00150158	9.37e-06	4.86	3.39	0.408
8003158	0.00150158	9.38e-06	4.86	3.39	0.513	TLDC1	TBC/LysM-associated domain containing 1
8029489	0.00151587	9.51e-06	-4.86	3.38	-0.711	BCAM	basal cell adhesion molecule (Lutheran blood group)
7994109	0.00152532	9.64e-06	4.85	3.37	1.322	PLK1	polo like kinase 1
8125512	0.00152532	9.76e-06	4.85	3.35	1.075	TAP1	transporter 1, ATP binding cassette subfamily B member
8178867	0.00152532	9.76e-06	4.85	3.35	1.075	TAP1	transporter 1, ATP binding cassette subfamily B member
8180061	0.00152532	9.76e-06	4.85	3.35	1.075	TAP1	transporter 1, ATP binding cassette subfamily B member
8138392	0.00153748	9.91e-06	-4.85	3.34	-2.211	AGR3	anterior gradient 3, protein disulphide isomerase family member
7981290	0.00153748	9.93e-06	4.84	3.34	0.861	WARS	tryptophanyl-tRNA synthetase
7911078	0.00154577	1e-05	4.84	3.33	0.471	DESI2	desumoylating isopeptidase 2
7972062	0.00154577	1.01e-05	-4.84	3.32	-0.471	FBXL3	F-box and leucine rich repeat protein 3
7997839	0.00158829	1.04e-05	4.83	3.3	0.32	CDT1	chromatin licensing and DNA replication factor 1
8023646	0.00163863	1.08e-05	-4.82	3.26	-0.838	BCL2	BCL2, apoptosis regulator
8113113	0.00163863	1.08e-05	-4.82	3.26	-0.501	KIAA0825	KIAA0825
7931914	0.00164649	1.09e-05	4.82	3.25	1.033	IL2RA	interleukin 2 receptor subunit alpha
7893732	0.00164807	1.1e-05	4.82	3.24	0.502
7905731	0.00165585	1.11e-05	4.81	3.24	0.908
7904452	0.00169406	1.14e-05	4.8	3.21	1.05	FAM72A///FAM72D///FAM72B	family with sequence similarity 72 member A///family with sequence similarity 72 member D///family with sequence similarity 72 member B
8153002	0.00169406	1.15e-05	4.8	3.2	0.694	NDRG1	N-myc downstream regulated 1
8036707	0.00169406	1.16e-05	4.8	3.2	0.242	LRFN1	leucine rich repeat and fibronectin type III domain containing 1
8124391	0.00169406	1.17e-05	4.8	3.19	0.589	HIST1H2AB	histone cluster 1, H2ab
7983940	0.00169406	1.17e-05	-4.8	3.18	-0.548	FAM63B	family with sequence similarity 63 member B
8173732	0.00169406	1.18e-05	-4.8	3.18	-0.638	TAF9B	TATA-box binding protein associated factor 9b
8176263	0.00169406	1.18e-05	-4.8	3.18	-0.638	TAF9B	TATA-box binding protein associated factor 9b
7906602	0.00169406	1.18e-05	4.8	3.18	0.893	VANGL2	VANGL planar cell polarity protein 2
8099449	0.00169406	1.18e-05	-4.8	3.18	-0.39	FBXL5	F-box and leucine rich repeat protein 5
8098752	0.00169406	1.19e-05	-4.79	3.17	-0.398	ABCA11P	ATP binding cassette subfamily A member 11, pseudogene
8146092	0.00169406	1.2e-05	4.79	3.16	1.809	IDO1	indoleamine 2,3-dioxygenase 1
8062927	0.00169406	1.2e-05	4.79	3.16	1.386	PI3	peptidase inhibitor 3
8159476	0.00169406	1.2e-05	4.79	3.16	0.334	TRAF2	TNF receptor associated factor 2
8108447	0.00169406	1.21e-05	-4.79	3.16	-0.582	CXXC5	CXXC finger protein 5
8092348	0.00170464	1.22e-05	4.79	3.15	1.159	LAMP3	lysosomal associated membrane protein 3
8051030	0.00174987	1.26e-05	4.78	3.12	0.923	SLC5A6	solute carrier family 5 member 6
8129763	0.00174987	1.26e-05	4.78	3.12	0.729	MTFR2	mitochondrial fission regulator 2
7926207	0.00175039	1.27e-05	4.78	3.11	0.586	CDC123	cell division cycle 123
7971590	0.00175228	1.27e-05	-4.77	3.11	-1.185	CAB39L	calcium binding protein 39 like
7942858	0.00175228	1.28e-05	-4.77	3.1	-0.496	ANKRD42	ankyrin repeat domain 42
8034342	0.00175914	1.29e-05	-4.77	3.1	-0.637	ZNF625-ZNF20	ZNF625-ZNF20 readthrough (NMD candidate)
7967325	0.00176166	1.3e-05	-4.77	3.09	-1.264	HCAR1	hydroxycarboxylic acid receptor 1
8135218	0.00176509	1.3e-05	-4.77	3.09	-1.151	LRRC17	leucine rich repeat containing 17
8140443	0.0017784	1.32e-05	4.76	3.08	0.356	FDPSP2///FDPS	farnesyl diphosphate synthase pseudogene 2///farnesyl diphosphate synthase
7915955	0.00178539	1.33e-05	-4.76	3.07	-0.818	SPATA6	spermatogenesis associated 6
8066009	0.00178598	1.34e-05	-4.76	3.06	-0.342	RBM39	RNA binding motif protein 39
7900167	0.00181436	1.36e-05	4.76	3.05	0.834	CDCA8	cell division cycle associated 8
