# Supplementary material for: In Silico Analysis of Publicly Available Transcriptomic Data for the Identification of Triple-Negative Breast Cancer-Specific Biomarkers
Source: Life (Basel). 2023 Feb 2;13(2):422. doi: 10.3390/life13020422 (PMC9965976; doi:10.3390/life13020422)
Supplement: Supplementary file 1 [file life-13-00422-s001.zip › Supplementary file S7 - GSE40115.xlsx]

## Sheet: GSE40115
Differential gene expression in GSE40115
ID	adj.P.Val	P.Value	t	logFC	SPOT_ID	GENE_SYMBOL	GENE_NAME
A_33_P3525263	7.23e-31	5.22e-34	15.1	2.527	A_33_P3525263	A2ML1	alpha-2-macroglobulin-like 1
A_23_P110276	4.87e-19	4.07e-21	10.7	1.774	A_23_P110276	AFAP1-AS1	AFAP1 antisense RNA 1 (non-protein coding)
A_23_P373464	3.04e-18	3.06e-20	-10.4	-2.686	A_23_P373464	AFF3	AF4/FMR2 family, member 3
A_23_P31407	2.69e-29	2.79e-32	-14.5	-5.685	A_23_P31407	AGR2	anterior gradient homolog 2 (Xenopus laevis)
A_23_P42811	4.13e-31	2.48e-34	-15.2	-5.878	A_23_P42811	AGR3	anterior gradient homolog 3 (Xenopus laevis)
A_24_P371962	4.27e-18	4.48e-20	10.4	1.268	A_24_P371962	AMD1	adenosylmethionine decarboxylase 1
A_33_P3368985	7.23e-27	1.3e-29	-13.6	-5.407	A_33_P3368985	ANKRD30A	ankyrin repeat domain 30A
A_23_P103617	5.83e-23	2.23e-25	-12.2	-2.694	A_23_P103617	ANXA9	annexin A9
A_23_P113111	1.41e-27	1.97e-30	-13.9	-3.717	A_23_P113111	AR	androgen receptor
A_24_P339416	1.38e-19	1.01e-21	-10.9	-1.619	A_24_P339416	ARSG	arylsulfatase G
A_33_P3723448	2.8e-25	6.57e-28	13	2.863	A_33_P3723448	ART3	ADP-ribosyltransferase 3
A_23_P19219	5.43e-19	4.68e-21	10.7	1.127	A_23_P19219	ASF1A	ASF1 anti-silencing function 1 homolog A (S. cerevisiae)
A_23_P209619	2.88e-21	1.43e-23	11.6	1.57	A_23_P209619	ATL2	atlastin GTPase 2
A_33_P3415191	2.21e-20	1.31e-22	-11.2	-1.515	A_33_P3415191	ATP8B1	ATPase, aminophospholipid transporter, class I, type 8B, member 1
A_23_P18372	2.75e-24	7.94e-27	12.7	2.153	A_23_P18372	B3GNT5	UDP-GlcNAc:betaGal beta-1,3-N-acetylglucosaminyltransferase 5
A_23_P99967	1.08e-22	4.38e-25	-12.1	-1.218	A_23_P99967	BBS4	Bardet-Biedl syndrome 4
A_33_P3330911	9.56e-22	4.44e-24	-11.7	-3.657	A_33_P3330911	BCAS1	breast carcinoma amplified sequence 1
A_24_P402588	5.29e-23	1.99e-25	12.2	2.69	A_24_P402588	BCL11A	B-cell CLL/lymphoma 11A (zinc finger protein)
A_23_P131785	4.15e-23	1.51e-25	12.2	1.441	A_23_P131785	BPI	bactericidal/permeability-increasing protein
A_23_P161439	4.18e-24	1.26e-26	-12.6	-2.34	A_23_P161439	C10orf116	chromosome 10 open reading frame 116
A_24_P125839	5.85e-23	2.27e-25	12.2	1.273	A_24_P125839	C21orf91	chromosome 21 open reading frame 91
A_23_P42282	6.47e-18	7.15e-20	-10.3	-3.047	A_23_P42282	C4B	complement component 4B (Chido blood group)
A_23_P58390	1.25e-19	8.89e-22	-10.9	-1.934	A_23_P58390	C4orf32	chromosome 4 open reading frame 32
A_23_P112634	1.19e-20	6.95e-23	-11.3	-1.577	A_23_P112634	C4orf34	chromosome 4 open reading frame 34
A_33_P3392052	3.47e-22	1.46e-24	11.9	1.304	A_33_P3392052	C5orf46	chromosome 5 open reading frame 46
A_24_P72364	1.65e-25	3.65e-28	13.1	2.087	A_24_P72364	C6orf15	chromosome 6 open reading frame 15
A_33_P3412087	5.12e-28	6.46e-31	-14.1	-2.828	A_33_P3412087	C6orf97	chromosome 6 open reading frame 97
A_23_P422115	1.32e-19	9.61e-22	-10.9	-1.632	A_23_P422115	C9orf116	chromosome 9 open reading frame 116
A_24_P43876	4.69e-20	3.13e-22	11.1	1.358	A_24_P43876	C9orf40	chromosome 9 open reading frame 40
A_24_P330518	4.94e-34	8.9e-38	-16.4	-3.961	A_24_P330518	CA12	carbonic anhydrase XII
A_33_P3326777	6.6e-24	2.08e-26	12.5	1.609	A_33_P3326777	CAGE1	cancer antigen 1
A_33_P3739870	1.52e-27	2.19e-30	13.9	0.971	A_33_P3739870	FLJ31183	hypothetical LOC401225
A_23_P101972	4.49e-19	3.69e-21	-10.7	-2.406	A_23_P101972	CAPN13	calpain 13
A_33_P3271599	5.68e-18	6.22e-20	-10.3	-1.361	A_33_P3271599	CCDC125	coiled-coil domain containing 125
A_23_P149200	4.27e-19	3.49e-21	10.7	1.691	A_23_P149200	CDC20	cell division cycle 20 homolog (S. cerevisiae)
A_23_P385861	5.04e-19	4.25e-21	10.7	1.918	A_23_P385861	CDCA2	cell division cycle associated 2
A_23_P251421	4.27e-18	4.5e-20	10.4	2.751	A_23_P251421	CDCA7	cell division cycle associated 7
A_24_P166663	4.2e-20	2.75e-22	11.1	1.948	A_24_P166663	CDK6	cyclin-dependent kinase 6
A_33_P3262625	2.4e-18	2.33e-20	10.5	1.435	A_33_P3262625	CECR7	cat eye syndrome chromosome region, candidate 7 (non-protein coding)
A_24_P462899	5e-21	2.66e-23	11.5	2.079	A_24_P462899	CENPW	centromere protein W
A_32_P5480	3.09e-21	1.56e-23	-11.6	-1.527	A_32_P5480	CERS6	ceramide synthase 6
A_33_P3349536	4.4e-20	2.9e-22	11.1	1.478	A_33_P3349536	CHEK1	CHK1 checkpoint homolog (S. pombe)
A_23_P68669	1.12e-24	2.99e-27	12.8	1.78	A_23_P68669	CHODL	chondrolectin
A_23_P141035	1.61e-26	3.19e-29	13.5	1.021	A_23_P141035	CHST4	carbohydrate (N-acetylglucosamine 6-O) sulfotransferase 4
A_23_P40782	2.76e-20	1.67e-22	11.2	1.132	A_23_P40782	COMMD2	COMM domain containing 2
A_33_P3251703	1.08e-23	3.52e-26	-12.5	-2.665	A_33_P3251703	CRIP1	cysteine-rich protein 1 (intestinal)
A_24_P206776	5.87e-20	4.03e-22	11.1	2.621	A_24_P206776	CRYAB	crystallin, alpha B
A_23_P146456	1.39e-19	1.02e-21	10.9	1.997	A_23_P146456	CTSL2	cathepsin L2
A_23_P432352	2.13e-27	3.36e-30	13.8	3.322	A_23_P432352	CXorf61	chromosome X open reading frame 61
A_23_P399001	2.7e-26	5.48e-29	-13.4	-1.824	A_23_P399001	CXXC5	CXXC finger protein 5
A_23_P133712	3.49e-21	1.79e-23	11.5	1.649	A_23_P133712	CYP39A1	cytochrome P450, family 39, subfamily A, polypeptide 1
A_33_P3316786	6.91e-24	2.21e-26	-12.5	-3.313	A_33_P3316786	DACH1	dachshund homolog 1 (Drosophila)
A_23_P254702	3.91e-18	4.07e-20	10.4	1.351	A_23_P254702	DEK	DEK oncogene
A_33_P3556532	3.12e-20	1.9e-22	11.2	1.173	A_33_P3556532	DNAH17	dynein, axonemal, heavy chain 17
A_24_P388786	2.18e-18	2.09e-20	-10.5	-2.059	A_24_P388786	DNAH5	dynein, axonemal, heavy chain 5
A_23_P127220	6.2e-20	4.3e-22	-11.1	-3.375	A_23_P127220	DNAJC12	DnaJ (Hsp40) homolog, subfamily C, member 12
A_33_P3289227	2.09e-24	5.94e-27	-12.7	-3.078	A_33_P3289227	DNALI1	dynein, axonemal, light intermediate chain 1
A_23_P4494	1.97e-31	1.04e-34	15.3	1.939	A_23_P4494	DSC2	desmocollin 2
A_23_P94840	4.96e-27	8.51e-30	-13.7	-2.499	A_23_P94840	DYNLRB2	dynein, light chain, roadblock-type 2
A_33_P3300147	1.13e-24	3.07e-27	12.8	0.717	A_33_P3300147	C9orf170	chromosome 9 open reading frame 170
A_23_P215790	8.7e-19	7.69e-21	10.6	2.07	A_23_P215790	EGFR	epidermal growth factor receptor
A_24_P227141	6.5e-18	7.21e-20	10.3	3.866	A_24_P227141	ELF5	E74-like factor 5 (ets domain transcription factor)
A_23_P56404	4.45e-22	1.93e-24	11.9	2.689	A_23_P56404	EN1	engrailed homeobox 1
A_24_P944640	5.68e-18	6.22e-20	-10.3	-1.365	A_24_P944640	EPB41L5	erythrocyte membrane protein band 4.1 like 5
A_32_P183765	9.1e-34	2.05e-37	-16.3	-4.444	A_32_P183765	ERBB4	v-erb-a erythroblastic leukemia viral oncogene homolog 4 (avian)
A_23_P333218	1.85e-18	1.74e-20	-10.5	-1.344	A_23_P333218	ERGIC1	endoplasmic reticulum-golgi intermediate compartment (ERGIC) 1
A_23_P309739	4.79e-30	4.1e-33	-14.8	-5.073	A_23_P309739	ESR1	estrogen receptor 1
A_23_P140427	3.04e-18	3.05e-20	-10.4	-2.128	A_23_P140427	EVL	Enah/Vasp-like
A_23_P308150	3.04e-18	3.02e-20	10.4	1.009	A_23_P308150	FAM123B	family with sequence similarity 123B
A_23_P8582	4.73e-22	2.09e-24	11.8	1.254	A_23_P8582	FAM126A	family with sequence similarity 126, member A
A_23_P44964	1.08e-22	4.3e-25	12.1	2.013	A_23_P44964	FAM171A1	family with sequence similarity 171, member A1
A_23_P30283	5.79e-20	3.94e-22	-11.1	-1.232	A_23_P30283	FAM174A	family with sequence similarity 174, member A
A_23_P100001	8.2e-21	4.62e-23	-11.4	-1.748	A_23_P100001	FAM174B	family with sequence similarity 174, member B
A_33_P3321432	8.2e-21	4.59e-23	-11.4	-2.248	A_33_P3321432	FAM198B	family with sequence similarity 198, member B
A_32_P352743	5.45e-28	7.13e-31	14	1.728	A_32_P352743	FAM19A3	family with sequence similarity 19 (chemokine (C-C motif)-like), member A3
A_32_P83811	2.71e-25	6.24e-28	-13	-2.301	A_32_P83811	FAM47E	family with sequence similarity 47, member E
A_23_P42335	3.13e-20	1.92e-22	11.2	1.295	A_23_P42335	FANCE	Fanconi anemia, complementation group E
A_23_P257111	4.88e-28	5.94e-31	-14.1	-2.506	A_23_P257111	FBP1	fructose-1,6-bisphosphatase 1
A_23_P144827	2.14e-19	1.65e-21	-10.9	-1.815	A_23_P144827	FBXL7	F-box and leucine-rich repeat protein 7
A_23_P131935	9.14e-18	1.03e-19	10.2	2.571	A_23_P131935	FERMT1	fermitin family member 1
A_33_P3540725	1.18e-29	1.12e-32	14.7	1.769	A_33_P3540725	FLJ25917	hypothetical LOC401585
A_33_P3227269	1.75e-19	1.31e-21	-10.9	-3.824	A_33_P3227269	FLJ45983	hypothetical LOC399717
A_23_P37127	5.38e-53	2.43e-57	-23.6	-5.383	A_23_P37127	FOXA1	forkhead box A1
A_33_P3373985	5.29e-23	2e-25	12.2	0.599	A_33_P3373985	LOC100130009	hypothetical protein LOC100130009
A_23_P390504	7.88e-31	6.04e-34	15.1	3.571	A_23_P390504	FOXC1	forkhead box C1
A_23_P353125	1.99e-18	1.91e-20	-10.5	-3.501	A_23_P353125	FSIP1	fibrous sheath interacting protein 1
A_33_P3406493	1.08e-22	4.4e-25	12.1	2.517	A_33_P3406493	GABBR2	gamma-aminobutyric acid (GABA) B receptor, 2
A_23_P144384	3.63e-23	1.28e-25	-12.3	-2.07	A_23_P144384	GALNT7	UDP-N-acetyl-alpha-D-galactosamine:polypeptide N-acetylgalactosaminyltransferase 7 (GalNAc-T7)
A_23_P75056	9.5e-33	3.43e-36	-15.9	-3.398	A_23_P75056	GATA3	GATA binding protein 3
A_24_P397489	1.57e-23	5.25e-26	12.4	2.04	A_24_P397489	GCNT2	glucosaminyl (N-acetyl) transferase 2, I-branching enzyme (I blood group)
A_23_P41987	3.63e-18	3.74e-20	10.4	1.204	A_23_P41987	GFRA3	GDNF family receptor alpha 3
A_23_P139575	1.6e-22	6.63e-25	-12	-0.894	A_23_P139575	PRR13	proline rich 13
A_24_P379233	1.76e-28	2.06e-31	14.2	1.58	A_24_P379233	GJB3	gap junction protein, beta 3, 31kDa
A_24_P169092	4.18e-22	1.77e-24	11.9	0.991	A_24_P169092	MAML2	mastermind-like 2 (Drosophila)
A_33_P3236833	2.67e-19	2.12e-21	10.8	1.085	A_33_P3236833	GPR12	G protein-coupled receptor 12
A_33_P3285299	4.43e-18	4.7e-20	10.3	1.842	A_33_P3285299	GPRIN2	G protein regulated inducer of neurite outgrowth 2
A_23_P136355	1.75e-19	1.3e-21	-10.9	-1.325	A_23_P136355	HHAT	hedgehog acyltransferase
A_23_P94434	1.7e-24	4.67e-27	12.7	2.195	A_23_P94434	HRCT1	histidine rich carboxyl terminus 1
A_23_P19987	3.68e-21	1.91e-23	11.5	2.339	A_23_P19987	IGF2BP3	insulin-like growth factor 2 mRNA binding protein 3
A_23_P72077	1.76e-20	1.04e-22	11.3	1.756	A_23_P72077	IL12RB2	interleukin 12 receptor, beta 2
A_23_P65699	7.2e-22	3.3e-24	-11.8	-0.925	A_23_P65699	SPG11	spastic paraplegia 11 (autosomal recessive)
A_24_P280113	1.3e-18	1.21e-20	-10.6	-1.133	A_24_P280113	IL13RA1	interleukin 13 receptor, alpha 1
A_23_P50081	3.08e-18	3.11e-20	10.4	1.689	A_23_P50081	IMPA2	inositol(myo)-1(or 4)-monophosphatase 2
A_23_P125686	1.61e-26	3.1e-29	13.5	1.167	A_23_P125686	INGX	inhibitor of growth family, X-linked, pseudogene
A_23_P18559	8.72e-25	2.2e-27	-12.9	-2.394	A_23_P18559	INPP4B	inositol polyphosphate-4-phosphatase, type II, 105kDa
A_23_P210581	9.15e-19	8.22e-21	10.6	1.667	A_23_P210581	KCNG1	potassium voltage-gated channel, subfamily G, member 1
A_23_P319423	8.81e-25	2.27e-27	12.9	2.252	A_23_P319423	KCNK5	potassium channel, subfamily K, member 5
A_23_P67529	5.19e-19	4.45e-21	10.7	2.281	A_23_P67529	KCNN4	potassium intermediate/small conductance calcium-activated channel, subfamily N, member 4
A_33_P3319920	4.25e-22	1.82e-24	-11.9	-1.661	A_33_P3319920	KDM4B	lysine (K)-specific demethylase 4B
A_23_P327069	4.48e-18	4.78e-20	-10.3	-1.005	A_23_P327069	KIAA0232	KIAA0232
A_33_P3408702	6.98e-19	6.08e-21	-10.7	-1.006	A_33_P3408702	KIAA0825	KIAA0825
A_23_P99853	4.52e-22	1.98e-24	-11.9	-1.781	A_23_P99853	KIAA1370	KIAA1370
A_23_P422766	8.8e-19	7.82e-21	-10.6	-1.219	A_23_P422766	KLHDC1	kelch domain containing 1
A_23_P153480	1.23e-21	5.81e-24	11.7	2.926	A_23_P153480	KLK5	kallikrein-related peptidase 5
A_33_P3235940	2.19e-27	3.55e-30	13.8	3.877	A_33_P3235940	KLK6	kallikrein-related peptidase 6
A_23_P369343	1.15e-18	1.05e-20	10.6	2.956	A_23_P369343	KLK8	kallikrein-related peptidase 8
A_23_P38537	4.13e-31	2.61e-34	15.2	3.459	A_23_P38537	KRT16	keratin 16
A_23_P366936	3.72e-25	9.06e-28	13	2.937	A_23_P366936	KRT6C	keratin 6C
A_33_P3251421	7.18e-22	3.24e-24	11.8	1.313	A_33_P3251421	KRTAP21-1	keratin associated protein 21-1
A_23_P326474	1.42e-21	6.78e-24	11.7	1.518	A_23_P326474	L3MBTL4	l(3)mbt-like 4 (Drosophila)
A_24_P696761	7.78e-36	7.02e-40	17.1	2.914	A_24_P696761	LEMD1	LEM domain containing 1
A_23_P151267	5.36e-20	3.6e-22	-11.1	-1.415	A_23_P151267	LIMA1	LIM domain and actin binding 1
A_24_P166094	7.78e-21	4.32e-23	-11.4	-0.844	A_24_P166094	ARFIP1	ADP-ribosylation factor interacting protein 1
A_24_P935682	4.6e-19	3.81e-21	10.7	1.526	A_24_P935682	LOC100131541	hypothetical LOC100131541
A_33_P3356587	3.36e-20	2.09e-22	11.2	1.556	A_33_P3356587	LOC100134040	hypothetical LOC100134040
A_33_P3373446	1.76e-20	1.03e-22	11.3	1.6	A_33_P3373446	LOC100507505	hypothetical protein LOC100507505
A_32_P46594	6.93e-23	2.72e-25	-12.2	-3.291	A_32_P46594	LOC145837	hypothetical LOC145837
A_23_P100386	1.14e-20	6.56e-23	11.3	0.96	A_23_P100386	IL34	interleukin 34
A_32_P224234	1.18e-22	4.86e-25	12.1	1.108	A_32_P224234	LOC645195	hypothetical LOC645195
A_32_P52609	3.36e-20	2.12e-22	11.2	1.494	A_32_P52609	LPIN1	lipin 1
A_33_P3268622	9.48e-21	5.43e-23	11.4	2.409	A_33_P3268622	LY6D	lymphocyte antigen 6 complex, locus D
A_23_P105409	8.78e-21	4.99e-23	-11.4	-1.141	A_23_P105409	MAP3K12	mitogen-activated protein kinase kinase kinase 12
A_33_P3307337	7.84e-19	6.86e-21	10.6	2.129	A_33_P3307337	MAPK4	mitogen-activated protein kinase 4
A_24_P224488	2.47e-19	1.93e-21	-10.8	-3.127	A_24_P224488	MAPT	microtubule-associated protein tau
A_24_P133584	5.63e-22	2.51e-24	11.8	1.496	A_24_P133584	MFGE8	milk fat globule-EGF factor 8 protein
A_23_P386320	3.37e-18	3.44e-20	10.4	1.515	A_23_P386320	MFI2	antigen p97 (melanoma associated) identified by monoclonal antibodies 133.2 and 96.5
A_23_P68922	5.48e-29	5.93e-32	14.4	1.04	A_23_P68922	MICALL1	MICAL-like 1
A_23_P165783	1.97e-31	1.06e-34	-15.3	-3.764	A_23_P165783	MLPH	melanophilin
A_23_P71053	7.73e-26	1.64e-28	13.2	1.475	A_23_P71053	MPP6	membrane protein, palmitoylated 6 (MAGUK p55 subfamily member 6)
A_23_P77529	6.12e-24	1.91e-26	12.5	2.288	A_23_P77529	MSLN	mesothelin
A_24_P235049	2.44e-23	8.36e-26	12.3	1.285	A_24_P235049	MTHFD1L	methylenetetrahydrofolate dehydrogenase (NADP+ dependent) 1-like
A_23_P70448	3.66e-20	2.34e-22	11.1	0.739	A_23_P70448	HIST1H1A	histone cluster 1, H1a
A_23_P326760	2.92e-18	2.87e-20	-10.4	-1.959	A_23_P326760	MYRIP	myosin VIIA and Rab interacting protein
A_23_P95594	2.48e-18	2.43e-20	-10.4	-4.072	A_23_P95594	NAT1	N-acetyltransferase 1 (arylamine N-acetyltransferase)
A_23_P255785	3.57e-23	1.24e-25	12.3	1.139	A_23_P255785	NCK1	NCK adaptor protein 1
A_24_P171983	7.27e-20	5.08e-22	11	1.168	A_24_P171983	NDUFAF4	NADH dehydrogenase (ubiquinone) 1 alpha subcomplex, assembly factor 4
A_23_P152115	1.17e-23	3.85e-26	-12.4	-1.515	A_23_P152115	NME3	non-metastatic cells 3, protein expressed in
A_23_P138693	1.75e-19	1.32e-21	10.9	1.203	A_23_P138693	NMT2	N-myristoyltransferase 2
A_23_P79360	1.88e-19	1.43e-21	-10.9	-2.67	A_23_P79360	NOSTRIN	nitric oxide synthase trafficker
A_23_P146572	6.8e-21	3.71e-23	-11.4	-1.617	A_23_P146572	NPDC1	neural proliferation, differentiation and control, 1
A_23_P169293	5.79e-20	3.94e-22	11.1	0.872	A_23_P169293	DMRT1	doublesex and mab-3 related transcription factor 1
A_23_P253896	1.98e-18	1.88e-20	-10.5	-2.305	A_23_P253896	NPNT	nephronectin
A_23_P205867	2.87e-19	2.3e-21	-10.8	-2.613	A_23_P205867	NR2E3	nuclear receptor subfamily 2, group E, member 3
A_23_P44836	4.55e-20	3.02e-22	11.1	1.28	A_23_P44836	NT5DC2	5'-nucleotidase domain containing 2
A_23_P129133	5.11e-19	4.33e-21	10.7	1.744	A_23_P129133	OCA2	oculocutaneous albinism II
A_23_P7791	4.48e-18	4.79e-20	10.3	1.663	A_23_P7791	OGFRL1	opioid growth factor receptor-like 1
A_23_P161458	6.04e-20	4.17e-22	11.1	1.137	A_23_P161458	OLAH	oleoyl-ACP hydrolase
A_23_P113317	1.01e-18	9.22e-21	-10.6	-1.394	A_23_P113317	P4HTM	prolyl 4-hydroxylase, transmembrane (endoplasmic reticulum)
A_33_P3384287	5.04e-18	5.43e-20	-10.3	-1.622	A_33_P3384287	PALM	paralemmin
A_23_P144465	3.52e-18	3.61e-20	10.4	1.123	A_23_P144465	PAPSS1	3'-phosphoadenosine 5'-phosphosulfate synthase 1
A_23_P161152	3.37e-20	2.14e-22	11.2	1.197	A_23_P161152	PDSS1	prenyl (decaprenyl) diphosphate synthase, subunit 1
A_23_P126649	5.82e-24	1.78e-26	12.6	1.977	A_23_P126649	PGBD5	piggyBac transposable element derived 5
A_23_P85783	1.76e-28	1.98e-31	14.2	2.433	A_23_P85783	PHGDH	phosphoglycerate dehydrogenase
A_33_P3393971	2.97e-19	2.4e-21	10.8	1.339	A_33_P3393971	PKP1	plakophilin 1 (ectodermal dysplasia/skin fragility syndrome)
A_32_P86118	1.77e-27	2.72e-30	13.8	2.223	A_32_P86118	PM20D2	peptidase M20 domain containing 2
A_24_P943815	3.71e-18	3.85e-20	-10.4	-1.419	A_24_P943815	PNPLA4	patatin-like phospholipase domain containing 4
A_24_P570049	3.81e-20	2.46e-22	11.1	1.437	A_24_P570049	PPARA	peroxisome proliferator-activated receptor alpha
A_23_P45011	3.05e-24	8.95e-27	12.7	3.109	A_23_P45011	PPP1R14C	protein phosphatase 1, regulatory (inhibitor) subunit 14C
A_23_P413641	4.52e-19	3.73e-21	-10.7	-1.943	A_23_P413641	PREX1	phosphatidylinositol-3,4,5-trisphosphate-dependent Rac exchange factor 1
A_23_P1819	2.08e-19	1.59e-21	10.9	0.697	A_23_P1819	OR8B8	olfactory receptor, family 8, subfamily B, member 8
A_23_P431346	1.75e-27	2.6e-30	-13.9	-2.405	A_23_P431346	PRR15	proline rich 15
A_23_P259692	2.92e-32	1.19e-35	15.7	3.147	A_23_P259692	PSAT1	phosphoserine aminotransferase 1
A_23_P121064	3.08e-21	1.54e-23	11.6	2.492	A_23_P121064	PTX3	pentraxin 3, long
A_33_P3291998	2.32e-27	3.87e-30	-13.8	-1.885	A_33_P3291998	RALGPS2	Ral GEF with PH domain and SH3 binding motif 2
A_33_P3380597	2.62e-19	2.07e-21	10.8	0.646	A_33_P3380597	PRR14L	proline rich 14-like
A_23_P18078	9.91e-19	8.99e-21	10.6	3.139	A_23_P18078	RARRES1	retinoic acid receptor responder (tazarotene induced) 1
A_23_P139600	4.09e-21	2.16e-23	11.5	1.556	A_23_P139600	RASAL1	RAS protein activator like 1 (GAP1 like)
A_23_P59613	2.87e-19	2.31e-21	10.8	0.651	A_23_P59613	FZD9	frizzled family receptor 9
A_23_P350045	7.37e-20	5.19e-22	-11	-1.568	A_23_P350045	REEP5	receptor accessory protein 5
A_33_P3226202	4.18e-19	3.4e-21	-10.7	-0.964	A_33_P3226202	FAM179B	family with sequence similarity 179, member B
A_33_P3262789	1.88e-19	1.43e-21	-10.9	-2.826	A_33_P3262789	REEP6	receptor accessory protein 6
A_23_P151975	2.58e-20	1.55e-22	11.2	1.156	A_23_P151975	RHCG	Rh family, C glycoprotein
A_33_P3308446	1.55e-26	2.87e-29	-13.5	-1.78	A_33_P3308446	RHOB	ras homolog gene family, member B
A_32_P184464	4.74e-31	3.21e-34	15.2	4.658	A_32_P184464	ROPN1	rhophilin associated tail protein 1
VEER70_NM_020974	3.91e-23	1.39e-25	-12.2	-3.636	VEER70_NM_020974	SCUBE2	Signal peptide, CUB domain, EGF-like 2
A_23_P258978	4.9e-19	4.11e-21	-10.7	-0.669	A_23_P258978	GOLGA1	golgin A1
A_23_P150092	2.33e-18	2.26e-20	10.5	1.102	A_23_P150092	SEPHS1	selenophosphate synthetase 1
A_23_P148785	1.09e-25	2.36e-28	13.2	1.378	A_23_P148785	SFT2D2	SFT2 domain containing 2
A_23_P132515	5e-30	4.51e-33	-14.8	-2.936	A_23_P132515	SIDT1	SID1 transmembrane family, member 1
A_24_P174755	1.14e-21	5.33e-24	-11.7	-1.526	A_24_P174755	SLC22A5	solute carrier family 22 (organic cation/carnitine transporter), member 5
A_23_P102391	3.56e-18	3.66e-20	-10.4	-2.966	A_23_P102391	SLC40A1	solute carrier family 40 (iron-regulated transporter), member 1
A_23_P80321	6.27e-19	5.43e-21	10.7	0.901	A_23_P80321	POLR2F	polymerase (RNA) II (DNA directed) polypeptide F
A_24_P406986	2.15e-21	1.05e-23	11.6	1.428	A_24_P406986	SLC43A3	solute carrier family 43, member 3
A_24_P684183	1.85e-24	5.19e-27	-12.7	-3.502	A_24_P684183	SLC44A4	solute carrier family 44, member 4
A_33_P3419998	3.04e-18	3.03e-20	-10.4	-2.545	A_33_P3419998	SLC4A8	solute carrier family 4, sodium bicarbonate cotransporter, member 8
A_24_P365721	5.9e-27	1.04e-29	13.6	3.609	A_24_P365721	SLC6A14	solute carrier family 6 (amino acid transporter), member 14
A_33_P3316539	6.35e-21	3.44e-23	-11.4	-4.248	A_33_P3316539	SLC7A2	solute carrier family 7 (cationic amino acid transporter, y+ system), member 2
A_23_P205489	3.57e-24	1.06e-26	-12.6	-2.071	A_23_P205489	SLC7A8	solute carrier family 7 (amino acid transporter light chain, L system), member 8
A_23_P143694	5.23e-23	1.93e-25	12.2	2.108	A_23_P143694	SOX10	SRY (sex determining region Y)-box 10
A_33_P3233916	7.2e-22	3.31e-24	11.8	1.99	A_33_P3233916	SOX6	SRY (sex determining region Y)-box 6
A_23_P111194	4.33e-33	1.17e-36	-16	-2.938	A_23_P111194	SPDEF	SAM pointed domain containing ets transcription factor
A_23_P19543	2.03e-25	4.59e-28	13.1	1.139	A_23_P19543	SRPK1	SRSF protein kinase 1
A_32_P456318	6.71e-28	9.08e-31	14	1.715	A_32_P456318	SRSF12	serine/arginine-rich splicing factor 12
A_33_P3218053	1.2e-18	1.1e-20	10.6	0.96	A_33_P3218053	TLX1NB	TLX1 neighbor
A_23_P213247	1.22e-18	1.13e-20	-10.6	-0.969	A_23_P213247	FBXL5	F-box and leucine-rich repeat protein 5
A_23_P354705	1.28e-19	9.23e-22	10.9	1.89	A_23_P354705	ST8SIA1	ST8 alpha-N-acetyl-neuraminide alpha-2,8-sialyltransferase 1
A_23_P56709	1.32e-18	1.23e-20	-10.6	-0.931	A_23_P56709	RNF103	ring finger protein 103
A_32_P187599	1.5e-18	1.41e-20	10.5	0.862	A_32_P187599	SERBP1	SERPINE1 mRNA binding protein 1
A_24_P234415	1.9e-23	6.43e-26	12.4	1.79	A_24_P234415	STAC	SH3 and cysteine rich domain
A_23_P202392	1.43e-19	1.06e-21	10.9	1.453	A_23_P202392	SUV39H2	suppressor of variegation 3-9 homolog 2 (Drosophila)
A_23_P53193	3.36e-20	2.12e-22	-11.2	-2.255	A_23_P53193	SYTL2	synaptotagmin-like 2
A_33_P3358626	8.65e-19	7.61e-21	10.6	1.411	A_33_P3358626	TAF4B	TAF4b RNA polymerase II, TATA box binding protein (TBP)-associated factor, 105kDa
A_23_P41487	5.24e-33	1.65e-36	-16	-3.75	A_23_P41487	TBC1D9	TBC1 domain family, member 9 (with GRAM domain)
A_33_P3620087	2.3e-18	2.22e-20	10.5	0.716	A_33_P3620087	LOC400756	hypothetical LOC400756
A_23_P137705	3.48e-21	1.77e-23	11.5	1.135	A_23_P137705	TBX19	T-box 19
A_23_P424316	5.04e-18	5.44e-20	10.3	1.124	A_23_P424316	TCF20	transcription factor 20 (AR1)
A_23_P257296	1.19e-29	1.18e-32	-14.6	-5.102	A_23_P257296	TFF3	trefoil factor 3 (intestinal)
A_33_P3384462	2.55e-19	2e-21	-10.8	-2.356	A_33_P3384462	THSD4	thrombospondin, type I, domain containing 4
A_23_P151565	2.95e-18	2.91e-20	-10.4	-0.936	A_23_P151565	RALGAPA1	Ral GTPase activating protein, alpha subunit 1 (catalytic)
A_33_P3223544	1.61e-26	3.19e-29	-13.5	-1.345	A_33_P3223544	TMBIM4	transmembrane BAX inhibitor motif containing 4
A_24_P355876	5.79e-18	6.37e-20	-10.3	-1.061	A_24_P355876	TMBIM6	transmembrane BAX inhibitor motif containing 6
A_32_P133840	3.96e-23	1.43e-25	12.2	1.119	A_32_P133840	TMCC2	transmembrane and coiled-coil domain family 2
A_32_P919718	5.34e-18	5.81e-20	10.3	0.973	A_32_P919718	TMEM105	transmembrane protein 105
A_33_P3286923	1.98e-18	1.88e-20	10.5	1.053	A_33_P3286923	TMPRSS5	transmembrane protease, serine 5
A_33_P3361457	3.23e-18	3.28e-20	10.4	0.993	A_33_P3361457	IFNAR2	interferon (alpha, beta and omega) receptor 2
A_23_P145895	8.95e-19	7.99e-21	-10.6	-1.477	A_23_P145895	TP53TG1	TP53 target 1 (non-protein coding)
A_33_P3399581	5.76e-21	3.09e-23	11.4	1.052	A_33_P3399581	TRDMT1	tRNA aspartic acid methyltransferase 1
A_33_P3237634	5.14e-19	4.38e-21	-10.7	-1.636	A_33_P3237634	TSC22D3	TSC22 domain family, member 3
A_23_P160167	3.13e-20	1.93e-22	-11.2	-2.64	A_23_P160167	TSPAN1	tetraspanin 1
A_33_P3226575	1.07e-24	2.81e-27	-12.8	-3.093	A_33_P3226575	TTC6	tetratricopeptide repeat domain 6
A_23_P259586	2.15e-21	1.04e-23	11.6	2.097	A_23_P259586	TTK	TTK protein kinase
A_23_P142698	7.35e-26	1.53e-28	13.3	1.786	A_23_P142698	TTLL4	tubulin tyrosine ligase-like family, member 4
A_23_P50815	9.72e-20	6.88e-22	11	2.746	A_23_P50815	TTYH1	tweety homolog 1 (Drosophila)
A_23_P152066	4.27e-18	4.51e-20	-10.4	-0.911	A_23_P152066	UBR1	ubiquitin protein ligase E3 component n-recognin 1
A_33_P3409477	1.25e-19	8.98e-22	10.9	1.112	A_33_P3409477	UBASH3B	ubiquitin associated and SH3 domain containing B
A_24_P103264	2.71e-30	2.2e-33	14.9	2.461	A_24_P103264	UGT8	UDP glycosyltransferase 8
A_23_P201551	4.09e-21	2.15e-23	-11.5	-2.598	A_23_P201551	VAV3	vav 3 guanine nucleotide exchange factor
A_23_P253123	9.12e-36	1.23e-39	17	3.574	A_23_P253123	VGLL1	vestigial like 1 (Drosophila)
A_23_P119916	9.9e-19	8.93e-21	10.6	1.459	A_23_P119916	WNT6	wingless-type MMTV integration site family, member 6
A_23_P15734	5.19e-18	5.61e-20	10.3	0.614	A_23_P15734	KRT9	keratin 9
A_23_P29769	7.53e-25	1.87e-27	12.9	1.844	A_23_P29769	WWTR1	WW domain containing transcription regulator 1
A_23_P120845	9.83e-32	4.43e-35	-15.5	-2.802	A_23_P120845	XBP1	X-box binding protein 1
A_19_P00813593	8.83e-18	9.92e-20	-10.2	-2.034	A_19_P00813593	XLOC_002408
A_19_P00319646	3.7e-25	8.84e-28	13	2.517	A_19_P00319646	XLOC_012568
A_23_P118203	2.16e-19	1.68e-21	-10.9	-2.507	A_23_P118203	ZG16B	zymogen granule protein 16 homolog B (rat)
A_33_P3264238	3.82e-20	2.48e-22	11.1	1.3	A_33_P3264238	ZNF280B	zinc finger protein 280B
A_23_P69437	6.92e-18	7.71e-20	10.3	0.944	A_23_P69437	YEATS2	YEATS domain containing 2
A_33_P3420747	8.57e-18	9.58e-20	-10.2	-0.926	A_33_P3420747	YTHDC2	YTH domain containing 2
A_23_P38830	2.61e-21	1.28e-23	-11.6	-2.113	A_23_P38830	ZNF552	zinc finger protein 552
A_24_P254705	7.6e-21	4.18e-23	11.4	1.843	A_24_P254705	ZNF695	zinc finger protein 695
