# Supplementary material for: In Silico Analysis of Publicly Available Transcriptomic Data for the Identification of Triple-Negative Breast Cancer-Specific Biomarkers
Source: Life (Basel). 2023 Feb 2;13(2):422. doi: 10.3390/life13020422 (PMC9965976; doi:10.3390/life13020422)
Supplement: Supplementary file 1 [file life-13-00422-s001.zip › Supplementary file S8 - GSE45255.xlsx]

## Sheet: GSE45255
Differential gene expresiion in GSE45255
ID	adj.P.Val	P.Value	t	B	logFC	Gene.symbol	Gene.title
205225_at	9.07e-56	4.07e-60	-20.73	125.7	-3.62	ESR1	estrogen receptor 1
212956_at	7.67e-53	6.88e-57	-19.87	118.4	-3.002	TBC1D9	TBC1 domain family member 9
204667_at	3.79e-47	5.11e-51	-18.32	105.1	-2.623	FOXA1	forkhead box A1
209173_at	9.01e-46	1.62e-49	-17.92	101.7	-5.572	AGR2	anterior gradient 2, protein disulphide isomerase family member
209604_s_at	5.66e-45	1.27e-48	-17.69	99.6	-2.847	GATA3	GATA binding protein 3
203963_at	2.95e-44	7.94e-48	-17.48	97.8	-2.846	CA12	carbonic anhydrase 12
209603_at	9.58e-44	3.01e-47	-17.32	96.5	-3.044	GATA3	GATA binding protein 3
204508_s_at	1.69e-43	6.07e-47	-17.24	95.8	-3.836	CA12	carbonic anhydrase 12
215867_x_at	2.61e-42	1.06e-45	-16.92	93	-2.485	CA12	carbonic anhydrase 12
214164_x_at	3.5e-42	1.57e-45	-16.87	92.6	-2.78	CA12	carbonic anhydrase 12
218211_s_at	1.11e-39	5.47e-43	-16.2	86.9	-2.413	MLPH	melanophilin
202088_at	2.62e-38	1.41e-41	-15.83	83.7	-2.345	SLC39A6	solute carrier family 39 member 6
200670_at	1.7e-37	9.93e-41	-15.6	81.7	-1.943	XBP1	X-box binding protein 1
210735_s_at	2.19e-37	1.38e-40	-15.57	81.4	-1.998	CA12	carbonic anhydrase 12
205597_at	4.89e-37	3.29e-40	-15.47	80.6	-2.436	SLC44A4	solute carrier family 44 member 4
214440_at	6.24e-36	4.48e-39	-15.17	78	-3.024	NAT1	N-acetyltransferase 1
202089_s_at	1.85e-35	1.41e-38	-15.03	76.9	-2.303	SLC39A6	solute carrier family 39 member 6
205009_at	3.72e-35	3e-38	-14.95	76.1	-4.023	TFF1	trefoil factor 1
212960_at	2.17e-34	1.85e-37	-14.74	74.3	-1.521	TBC1D9	TBC1 domain family member 9
212099_at	3.63e-34	3.26e-37	-14.67	73.8	-1.49	RHOB	ras homolog family member B
209602_s_at	6.61e-34	6.23e-37	-14.6	73.1	-3.105	GATA3	GATA binding protein 3
204623_at	2.3e-33	2.27e-36	-14.45	71.9	-3.283	TFF3	trefoil factor 3
215729_s_at	1.36e-32	1.4e-35	14.23	70.1	4.276	VGLL1	vestigial like family member 1
218976_at	1.73e-32	1.86e-35	-14.2	69.8	-2.672	DNAJC12	DnaJ heat shock protein family (Hsp40) member C12
211712_s_at	1.36e-30	1.52e-33	-13.69	65.4	-2.057	ANXA9	annexin A9
212496_s_at	2.78e-30	3.25e-33	-13.6	64.7	-1.47	KDM4B	lysine demethylase 4B
212638_s_at	5.73e-30	6.94e-33	-13.51	63.9	-1.281	WWP1	WW domain containing E3 ubiquitin protein ligase 1
205081_at	8.73e-30	1.1e-32	-13.45	63.5	-2.727	CRIP1	cysteine rich protein 1
208682_s_at	2.67e-29	3.47e-32	-13.32	62.4	-1.553	MAGED2	MAGE family member D2
219197_s_at	4.51e-29	6.08e-32	-13.25	61.8	-3.203	SCUBE2	signal peptide, CUB domain and EGF like domain containing 2
205186_at	5.74e-29	7.99e-32	-13.22	61.5	-2.709	DNALI1	dynein axonemal light intermediate chain 1
214404_x_at	6.61e-29	9.49e-32	-13.2	61.4	-2.721	SPDEF	SAM pointed domain containing ETS transcription factor
209114_at	8.37e-29	1.24e-31	-13.17	61.1	-2.369	TSPAN1	tetraspanin 1
212196_at	1.17e-28	1.78e-31	-13.12	60.7	-1.708	IL6ST	interleukin 6 signal transducer
212195_at	3.05e-28	4.78e-31	-13.01	59.8	-1.79	IL6ST	interleukin 6 signal transducer
41660_at	3.15e-28	5.09e-31	-13	59.7	-1.772	CELSR1	cadherin EGF LAG seven-pass G-type receptor 1
220192_x_at	5.15e-28	8.56e-31	-12.94	59.2	-2.415	SPDEF	SAM pointed domain containing ETS transcription factor
205862_at	1.28e-27	2.18e-30	-12.82	58.3	-2.959	GREB1	growth regulation by estrogen in breast cancer 1
218807_at	4.53e-27	7.93e-30	-12.67	57	-1.518	VAV3	vav guanine nucleotide exchange factor 3
218195_at	5.75e-27	1.03e-29	-12.64	56.7	-1.788	ARMT1	acidic residue methyltransferase 1
222125_s_at	7.48e-27	1.4e-29	-12.6	56.4	-0.9	P4HTM	prolyl 4-hydroxylase, transmembrane
213260_at	7.48e-27	1.41e-29	12.6	56.4	1.58	FOXC1	forkhead box C1
203685_at	8.67e-27	1.67e-29	-12.58	56.3	-1.335	BCL2	BCL2, apoptosis regulator
204798_at	9.63e-27	1.9e-29	-12.57	56.1	-1.649	MYB	MYB proto-oncogene, transcription factor
212492_s_at	1.24e-26	2.5e-29	-12.53	55.9	-1.169	KDM4B	lysine demethylase 4B
212771_at	2.11e-26	4.36e-29	12.47	55.3	1.486	FAM171A1	family with sequence similarity 171 member A1
215552_s_at	2.42e-26	5.1e-29	-12.45	55.2	-1.615	ESR1	estrogen receptor 1
217979_at	4.1e-26	8.83e-29	-12.38	54.6	-1.255	TSPAN13	tetraspanin 13
213627_at	4.28e-26	9.5e-29	-12.37	54.6	-1.104	MAGED2	MAGE family member D2
201826_s_at	4.28e-26	9.61e-29	-12.37	54.6	-1.169	SCCPDH	saccharopine dehydrogenase (putative)
219806_s_at	6.8e-26	1.56e-28	12.31	54.1	1.169	SMCO4	single-pass membrane protein with coiled-coil domains 4
203929_s_at	7.81e-26	1.82e-28	-12.29	53.9	-1.82	MAPT	microtubule associated protein tau
208617_s_at	1.13e-25	2.69e-28	-12.25	53.5	-0.95	PTP4A2	protein tyrosine phosphatase type IVA, member 2
206401_s_at	1.28e-25	3.09e-28	-12.23	53.4	-2.485	MAPT	microtubule associated protein tau
200810_s_at	1.36e-25	3.35e-28	-12.22	53.3	-1.225	CIRBP	cold inducible RNA binding protein
201596_x_at	1.43e-25	3.59e-28	-12.21	53.3	-1.389	KRT18	keratin 18
209459_s_at	2.19e-25	5.59e-28	-12.16	52.8	-2.608	ABAT	4-aminobutyrate aminotransferase
217838_s_at	2.87e-25	7.48e-28	-12.12	52.5	-1.417	EVL	Enah/Vasp-like
214053_at	3.45e-25	9.13e-28	-12.1	52.3	-1.342	ERBB4	erb-b2 receptor tyrosine kinase 4
214552_s_at	3.89e-25	1.05e-27	-12.08	52.2	-0.923	RABEP1	rabaptin, RAB GTPase binding effector protein 1
208615_s_at	6.73e-25	1.84e-27	-12.01	51.6	-0.785	PTP4A2	protein tyrosine phosphatase type IVA, member 2
221765_at	1.21e-24	3.38e-27	-11.94	51	-1.599	UGCG	UDP-glucose ceramide glucosyltransferase
219414_at	1.25e-24	3.53e-27	-11.93	51	-1.926	CLSTN2	calsyntenin 2
205472_s_at	1.92e-24	5.5e-27	-11.88	50.6	-2.656	DACH1	dachshund family transcription factor 1
209460_at	2.05e-24	5.98e-27	-11.87	50.5	-2.175	ABAT	4-aminobutyrate aminotransferase
205066_s_at	3.39e-24	1.01e-26	-11.8	50	-1.725	ENPP1	ectonucleotide pyrophosphatase/phosphodiesterase 1
209696_at	3.39e-24	1.02e-26	-11.8	50	-1.336	FBP1	fructose-bisphosphatase 1
209791_at	3.4e-24	1.04e-26	11.8	49.9	1.356	PADI2	peptidyl arginine deiminase 2
204863_s_at	3.49e-24	1.08e-26	-11.8	49.9	-1.501	IL6ST	interleukin 6 signal transducer
212442_s_at	7.98e-24	2.51e-26	-11.69	49.1	-1.074	CERS6	ceramide synthase 6
211110_s_at	1.15e-23	3.65e-26	-11.65	48.7	-1.681	AR	androgen receptor
212276_at	1.15e-23	3.72e-26	11.64	48.7	1.022	LPIN1	lipin 1
203928_x_at	1.42e-23	4.65e-26	-11.62	48.5	-1.922	MAPT	microtubule associated protein tau
212446_s_at	1.62e-23	5.39e-26	-11.6	48.3	-1.119	CERS6	ceramide synthase 6
215304_at	1.97e-23	6.71e-26	-11.57	48.1	-1.676
220625_s_at	1.97e-23	6.73e-26	11.57	48.1	2.478	ELF5	E74 like ETS transcription factor 5
218313_s_at	2.08e-23	7.19e-26	-11.56	48	-1.361	GALNT7	polypeptide N-acetylgalactosaminyltransferase 7
200824_at	3.01e-23	1.05e-25	11.51	47.7	1.352	GSTP1	glutathione S-transferase pi 1
203476_at	3.92e-23	1.39e-25	-11.48	47.4	-1.177	TPBG	trophoblast glycoprotein
219051_x_at	4.58e-23	1.66e-25	-11.46	47.2	-1.66	METRN	meteorin, glial cell differentiation regulator
212925_at	4.58e-23	1.67e-25	-11.46	47.2	-1.437	MISP	mitotic spindle positioning
207038_at	5.25e-23	1.93e-25	-11.44	47.1	-2.065	SLC16A6	solute carrier family 16 member 6
209623_at	5.37e-23	2e-25	-11.44	47	-0.982	MCCC2	methylcrotonoyl-CoA carboxylase 2
205548_s_at	7.23e-23	2.73e-25	11.4	46.7	1.079	BTG3	BTG anti-proliferation factor 3
55081_at	7.35e-23	2.81e-25	11.39	46.7	0.88	MICALL1	MICAL like 1
205376_at	7.68e-23	2.97e-25	-11.39	46.6	-1.506	INPP4B	inositol polyphosphate-4-phosphatase type II B
211000_s_at	1.14e-22	4.44e-25	-11.34	46.2	-1.547	IL6ST	interleukin 6 signal transducer
204881_s_at	1.25e-22	4.95e-25	-11.32	46.1	-1.315	UGCG	UDP-glucose ceramide glucosyltransferase
218806_s_at	1.37e-22	5.47e-25	-11.31	46	-1.916	VAV3	vav guanine nucleotide exchange factor 3
210085_s_at	1.5e-22	6.08e-25	-11.3	45.9	-2.258	ANXA9	annexin A9
205696_s_at	2.34e-22	9.56e-25	-11.24	45.5	-2.021	GFRA1	GDNF family receptor alpha 1
51158_at	2.75e-22	1.14e-24	-11.22	45.3	-1.233	FAM174B	family with sequence similarity 174 member B
214774_x_at	3.26e-22	1.36e-24	-11.2	45.1	-2.84	TOX3	TOX high mobility group box family member 3
218259_at	4.48e-22	1.89e-24	-11.15	44.8	-0.743	MKL2	MKL1/myocardin like 2
206391_at	5.11e-22	2.18e-24	11.14	44.7	3.132	RARRES1	retinoic acid receptor responder 1
216623_x_at	5.53e-22	2.38e-24	-11.13	44.6	-3.251	TOX3	TOX high mobility group box family member 3
213134_x_at	8.63e-22	3.76e-24	11.07	44.1	1.158	BTG3	BTG anti-proliferation factor 3
204750_s_at	1.1e-21	4.84e-24	11.04	43.9	1.803	DSC2	desmocollin 2
203789_s_at	1.1e-21	4.88e-24	-11.04	43.9	-1.814	SEMA3C	semaphorin 3C
218692_at	1.22e-21	5.49e-24	-11.02	43.8	-1.218	SYBU	syntabulin
202200_s_at	1.28e-21	5.79e-24	11.01	43.7	0.693	SRPK1	SRSF protein kinase 1
212274_at	1.37e-21	6.27e-24	11	43.6	1.223	LPIN1	lipin 1
213441_x_at	1.5e-21	6.94e-24	-10.99	43.5	-1.406	SPDEF	SAM pointed domain containing ETS transcription factor
205471_s_at	1.57e-21	7.31e-24	-10.98	43.5	-1.933	DACH1	dachshund family transcription factor 1
221823_at	1.58e-21	7.45e-24	-10.98	43.5	-0.823	C5orf30	chromosome 5 open reading frame 30
219648_at	1.66e-21	7.91e-24	-10.97	43.4	-0.911	MREG	melanoregulin
202134_s_at	1.81e-21	8.67e-24	10.96	43.3	1.795	WWTR1	WW domain containing transcription regulator 1
212637_s_at	1.84e-21	8.9e-24	-10.96	43.3	-1.344	WWP1	WW domain containing E3 ubiquitin protein ligase 1
204862_s_at	2.09e-21	1.02e-23	-10.94	43.2	-1.319	NME3	NME/NM23 nucleoside diphosphate kinase 3
207030_s_at	2.12e-21	1.05e-23	10.94	43.1	1.912	CSRP2	cysteine and glycine rich protein 2
200711_s_at	2.17e-21	1.08e-23	-10.94	43.1	-0.616	SKP1	S-phase kinase-associated protein 1
203256_at	2.3e-21	1.16e-23	10.93	43	2.509	CDH3	cadherin 3
202641_at	3.6e-21	1.83e-23	-10.87	42.6	-0.83	ARL3	ADP ribosylation factor like GTPase 3
206754_s_at	5e-21	2.56e-23	-10.83	42.3	-2.806	CYP2B7P///CYP2B6	cytochrome P450 family 2 subfamily B member 7, pseudogene///cytochrome P450 family 2 subfamily B member 6
40148_at	5.1e-21	2.63e-23	-10.82	42.2	-1.144	APBB2	amyloid beta precursor protein binding family B member 2
203712_at	5.11e-21	2.66e-23	10.82	42.2	0.856	PUM3	pumilio RNA binding family member 3
206469_x_at	6.41e-21	3.37e-23	-10.79	42	-1.33	AKR7A3	aldo-keto reductase family 7 member A3
211235_s_at	6.83e-21	3.62e-23	-10.78	41.9	-1.667	ESR1	estrogen receptor 1
216381_x_at	6.98e-21	3.73e-23	-10.78	41.9	-1.098	AKR7A3	aldo-keto reductase family 7 member A3
205044_at	7.15e-21	3.85e-23	10.77	41.8	3.484	GABRP	gamma-aminobutyric acid type A receptor pi subunit
212441_at	7.9e-21	4.29e-23	-10.76	41.7	-0.618	KIAA0232	KIAA0232
213712_at	8.63e-21	4.72e-23	-10.75	41.6	-2.486	ELOVL2	ELOVL fatty acid elongase 2
220624_s_at	8.72e-21	4.81e-23	10.75	41.6	2.73	ELF5	E74 like ETS transcription factor 5
211967_at	8.89e-21	4.95e-23	10.74	41.6	1.019	TMEM123	transmembrane protein 123
59437_at	8.92e-21	5.01e-23	-10.74	41.6	-0.787	C9orf116	chromosome 9 open reading frame 116
200811_at	9.05e-21	5.14e-23	-10.74	41.6	-0.86	CIRBP	cold inducible RNA binding protein
215108_x_at	9.05e-21	5.16e-23	-10.74	41.6	-2.987	TOX3	TOX high mobility group box family member 3
217906_at	9.8e-21	5.63e-23	-10.73	41.5	-0.707	KLHDC2	kelch domain containing 2
206392_s_at	1.19e-20	6.89e-23	10.7	41.3	3.171	RARRES1	retinoic acid receptor responder 1
212345_s_at	1.3e-20	7.57e-23	10.69	41.2	0.812	CREB3L2	cAMP responsive element binding protein 3 like 2
203628_at	1.73e-20	1.01e-22	-10.65	40.9	-1.956	IGF1R	insulin like growth factor 1 receptor
218309_at	2.02e-20	1.19e-22	-10.63	40.7	-1.469	CAMK2N1	calcium/calmodulin dependent protein kinase II inhibitor 1
209191_at	2.07e-20	1.24e-22	10.63	40.7	1.093	TUBB6	tubulin beta 6 class V
202233_s_at	2.5e-20	1.5e-22	10.6	40.5	0.708	UQCRHL///UQCRH	ubiquinol-cytochrome c reductase hinge protein like///ubiquinol-cytochrome c reductase hinge protein
200718_s_at	2.53e-20	1.53e-22	-10.6	40.5	-0.529	SKP1	S-phase kinase-associated protein 1
212985_at	2.81e-20	1.71e-22	-10.58	40.4	-0.932	APBB2	amyloid beta precursor protein binding family B member 2
203513_at	3.36e-20	2.07e-22	-10.56	40.2	-0.607	SPG11	spastic paraplegia 11 (autosomal recessive)
201231_s_at	3.63e-20	2.25e-22	10.55	40.1	0.707	ENO1	enolase 1
204060_s_at	4.52e-20	2.82e-22	10.52	39.9	0.849	PRKY///PRKX	protein kinase, Y-linked, pseudogene///protein kinase, X-linked
208616_s_at	4.67e-20	2.94e-22	-10.51	39.8	-0.558	PTP4A2	protein tyrosine phosphatase type IVA, member 2
210652_s_at	4.76e-20	3.01e-22	-10.51	39.8	-1.72	TTC39A	tetratricopeptide repeat domain 39A
218966_at	4.98e-20	3.17e-22	-10.5	39.8	-0.742	MYO5C	myosin VC
201825_s_at	5.85e-20	3.75e-22	-10.48	39.6	-1.556	SCCPDH	saccharopine dehydrogenase (putative)
220540_at	6.5e-20	4.2e-22	-10.47	39.5	-1.986	KCNK15	potassium two pore domain channel subfamily K member 15
201976_s_at	6.52e-20	4.24e-22	10.47	39.5	1.149	MYO10	myosin X
218194_at	7.36e-20	4.83e-22	10.45	39.4	0.771	REXO2	RNA exonuclease 2
208627_s_at	7.63e-20	5.03e-22	10.45	39.3	0.879	YBX1	Y-box binding protein 1
221016_s_at	8.13e-20	5.4e-22	10.44	39.2	0.946	TCF7L1	transcription factor 7 like 1
200804_at	9.02e-20	6.03e-22	-10.42	39.1	-0.664	TMBIM6	transmembrane BAX inhibitor motif containing 6
211042_x_at	1.02e-19	6.9e-22	10.4	39	0.786	MIR6756///MCAM	microRNA 6756///melanoma cell adhesion molecule
206734_at	1.13e-19	7.65e-22	10.39	38.9	1.088	JRKL	JRK-like
203702_s_at	1.16e-19	7.91e-22	10.39	38.9	2.118	TTLL4	tubulin tyrosine ligase like 4
221872_at	1.29e-19	8.86e-22	10.37	38.8	2.516	RARRES1	retinoic acid receptor responder 1
220239_at	1.4e-19	9.68e-22	10.36	38.7	0.875	KLHL7	kelch like family member 7
220425_x_at	1.4e-19	9.71e-22	10.36	38.7	1.78	ROPN1B	rhophilin associated tail protein 1B
201754_at	1.59e-19	1.11e-21	-10.34	38.5	-1.068	COX6C	cytochrome c oxidase subunit 6C
212692_s_at	1.63e-19	1.15e-21	-10.34	38.5	-0.738	LRBA	LPS responsive beige-like anchor protein
202752_x_at	1.64e-19	1.16e-21	-10.34	38.5	-1.488	SLC7A8	solute carrier family 7 member 8
202035_s_at	1.75e-19	1.25e-21	10.33	38.4	1.941	SFRP1	secreted frizzled related protein 1
201795_at	2.02e-19	1.46e-21	10.31	38.3	1.175	LBR	lamin B receptor
212265_at	2.02e-19	1.46e-21	10.31	38.3	0.946	QKI	QKI, KH domain containing RNA binding
202172_at	2.04e-19	1.48e-21	-10.31	38.3	-0.634	VEZF1	vascular endothelial zinc finger 1
201397_at	2.06e-19	1.51e-21	10.3	38.2	1.181	PHGDH	phosphoglycerate dehydrogenase
216988_s_at	2.53e-19	1.86e-21	-10.28	38	-0.603	PTP4A2	protein tyrosine phosphatase type IVA, member 2
215616_s_at	2.81e-19	2.08e-21	-10.26	37.9	-1.425	KDM4B	lysine demethylase 4B
202037_s_at	2.86e-19	2.13e-21	10.26	37.9	1.98	SFRP1	secreted frizzled related protein 1
203143_s_at	2.97e-19	2.23e-21	-10.25	37.9	-0.904	KIAA0040	KIAA0040
202599_s_at	3.68e-19	2.77e-21	-10.22	37.6	-1.251	NRIP1	nuclear receptor interacting protein 1
205475_at	4.72e-19	3.58e-21	10.19	37.4	1.42	SCRG1	stimulator of chondrogenesis 1
212151_at	5.02e-19	3.83e-21	-10.18	37.3	-0.897	PBX1	PBX homeobox 1
209341_s_at	5.3e-19	4.07e-21	-10.17	37.3	-0.819	IKBKB	inhibitor of kappa light polypeptide gene enhancer in B-cells, kinase beta
201983_s_at	5.3e-19	4.09e-21	10.17	37.3	2.07	EGFR	epidermal growth factor receptor
204304_s_at	5.93e-19	4.61e-21	10.16	37.1	2.275	PROM1	prominin 1
208873_s_at	6.44e-19	5.03e-21	-10.15	37.1	-0.936	REEP5	receptor accessory protein 5
203571_s_at	8.03e-19	6.3e-21	-10.12	36.8	-2.579	ADIRF	adipogenesis regulatory factor
200757_s_at	9.09e-19	7.18e-21	10.1	36.7	0.72	CALU	calumenin
201968_s_at	9.43e-19	7.49e-21	10.09	36.7	0.751	PGM1	phosphoglucomutase 1
218618_s_at	9.57e-19	7.65e-21	10.09	36.6	0.821	LOC101928615///FNDC3B	uncharacterized LOC101928615///fibronectin type III domain containing 3B
219741_x_at	9.89e-19	7.94e-21	-10.09	36.6	-0.969	ZNF552	zinc finger protein 552
202870_s_at	1.08e-18	8.73e-21	10.07	36.5	1.407	CDC20	cell division cycle 20
209842_at	1.1e-18	8.92e-21	10.07	36.5	2.142	SOX10	SRY-box 10
212371_at	1.19e-18	9.69e-21	10.06	36.4	0.636	DESI2	desumoylating isopeptidase 2
211126_s_at	1.21e-18	9.91e-21	10.06	36.4	1.251	CSRP2	cysteine and glycine rich protein 2
219734_at	1.36e-18	1.13e-20	-10.04	36.3	-1.01	SIDT1	SID1 transmembrane family member 1
202342_s_at	1.87e-18	1.55e-20	10	35.9	1.482	TRIM2	tripartite motif containing 2
203144_s_at	2.41e-18	2.01e-20	-9.96	35.7	-1.169	KIAA0040	KIAA0040
218684_at	2.68e-18	2.25e-20	9.95	35.6	0.585	LRRC8D	leucine rich repeat containing 8 family member D
212736_at	2.88e-18	2.43e-20	-9.94	35.5	-1.273	C16orf45	chromosome 16 open reading frame 45
216092_s_at	3.3e-18	2.8e-20	-9.92	35.4	-0.936	SLC7A8	solute carrier family 7 member 8
212148_at	3.75e-18	3.2e-20	-9.9	35.2	-1.076	PBX1	PBX homeobox 1
35666_at	4.58e-18	3.93e-20	-9.88	35	-0.8	SEMA3F	semaphorin 3F
202600_s_at	4.62e-18	3.98e-20	-9.87	35	-1.395	NRIP1	nuclear receptor interacting protein 1
202908_at	4.72e-18	4.09e-20	-9.87	35	-0.68	WFS1	wolframin ER transmembrane glycoprotein
211233_x_at	4.87e-18	4.24e-20	-9.87	35	-1.45	ESR1	estrogen receptor 1
203693_s_at	5.23e-18	4.58e-20	9.86	34.9	1.011	E2F3	E2F transcription factor 3
209610_s_at	5.28e-18	4.64e-20	-9.85	34.9	-1.024	SLC1A4	solute carrier family 1 member 4
206373_at	6.21e-18	5.51e-20	9.83	34.7	2.394	ZIC1	Zic family member 1
204364_s_at	6.21e-18	5.53e-20	-9.83	34.7	-1.402	REEP1	receptor accessory protein 1
209291_at	6.21e-18	5.57e-20	9.83	34.7	1.867	ID4	inhibitor of DNA binding 4, HLH protein
213113_s_at	6.21e-18	5.57e-20	9.83	34.7	0.776	SLC43A3	solute carrier family 43 member 3
202036_s_at	6.22e-18	5.61e-20	9.83	34.7	2.462	SFRP1	secreted frizzled related protein 1
222158_s_at	6.31e-18	5.72e-20	9.83	34.7	0.738	DESI2	desumoylating isopeptidase 2
205355_at	6.73e-18	6.13e-20	-9.82	34.6	-1.577	ACADSB	acyl-CoA dehydrogenase, short/branched chain
219913_s_at	7.29e-18	6.67e-20	-9.81	34.5	-0.666	CRNKL1	crooked neck pre-mRNA splicing factor 1
202263_at	8.31e-18	7.65e-20	-9.79	34.4	-0.694	CYB5R1	cytochrome b5 reductase 1
202345_s_at	8.49e-18	7.85e-20	9.78	34.4	1.554	FABP5	fatty acid binding protein 5
212501_at	8.6e-18	7.99e-20	9.78	34.3	0.902	CEBPB	CCAAT/enhancer binding protein beta
218769_s_at	9.28e-18	8.66e-20	-9.77	34.3	-0.652	ANKRA2	ankyrin repeat family A member 2
219956_at	9.88e-18	9.29e-20	-9.76	34.2	-1.344	GALNT6	polypeptide N-acetylgalactosaminyltransferase 6
44654_at	9.88e-18	9.31e-20	-9.76	34.2	-0.659	G6PC3	glucose-6-phosphatase catalytic subunit 3
202504_at	1.18e-17	1.12e-19	9.74	34	1.524	TRIM29	tripartite motif containing 29
212811_x_at	1.23e-17	1.17e-19	-9.73	34	-0.829	SLC1A4	solute carrier family 1 member 4
202951_at	1.27e-17	1.22e-19	9.73	33.9	0.736	STK38	serine/threonine kinase 38
212508_at	1.27e-17	1.22e-19	-9.72	33.9	-0.774	MOAP1	modulator of apoptosis 1
208628_s_at	1.27e-17	1.23e-19	9.72	33.9	0.929	YBX1	Y-box binding protein 1
203710_at	1.35e-17	1.31e-19	-9.72	33.9	-1.32	ITPR1	inositol 1,4,5-trisphosphate receptor type 1
213304_at	1.35e-17	1.31e-19	-9.72	33.8	-0.67	FAM179B	family with sequence similarity 179 member B
211939_x_at	1.35e-17	1.32e-19	-9.72	33.8	-0.592	BTF3	basic transcription factor 3
202636_at	1.44e-17	1.42e-19	-9.71	33.8	-0.8	RNF103	ring finger protein 103
218394_at	1.84e-17	1.82e-19	-9.67	33.5	-0.686	ROGDI	rogdi homolog
201201_at	2.01e-17	1.99e-19	9.66	33.4	0.759	CSTB	cystatin B
214858_at	2.04e-17	2.03e-19	-9.66	33.4	-2.099	PP14571	uncharacterized LOC100130449
204540_at	2.2e-17	2.2e-19	-9.65	33.3	-1.965	EEF1A2	eukaryotic translation elongation factor 1 alpha 2
208788_at	2.29e-17	2.3e-19	-9.64	33.3	-1.134	ELOVL5	ELOVL fatty acid elongase 5
213419_at	2.31e-17	2.33e-19	-9.64	33.3	-1.656	APBB2	amyloid beta precursor protein binding family B member 2
52940_at	2.34e-17	2.38e-19	-9.64	33.3	-0.624	SIGIRR	single Ig and TIR domain containing
200632_s_at	2.35e-17	2.4e-19	9.64	33.3	1.419	NDRG1	N-myc downstream regulated 1
219438_at	2.6e-17	2.66e-19	-9.62	33.2	-1.321	NKAIN1	Na+/K+ transporting ATPase interacting 1
208639_x_at	2.61e-17	2.68e-19	9.62	33.1	0.707	PDIA6	protein disulfide isomerase family A member 6
210347_s_at	3.06e-17	3.15e-19	9.6	33	0.952	BCL11A	B-cell CLL/lymphoma 11A
203453_at	3.26e-17	3.38e-19	-9.59	32.9	-2.241	SCNN1A	sodium channel epithelial 1 alpha subunit
205074_at	3.36e-17	3.5e-19	-9.58	32.9	-0.698	SLC22A5	solute carrier family 22 member 5
219489_s_at	3.57e-17	3.74e-19	9.58	32.8	1.138	NXN	nucleoredoxin
214077_x_at	3.93e-17	4.13e-19	-9.56	32.7	-0.884	MEIS3P1	Meis homeobox 3 pseudogene 1
200600_at	3.94e-17	4.15e-19	9.56	32.7	1.007	MSN	moesin
201195_s_at	3.95e-17	4.18e-19	9.56	32.7	1.467	SLC7A5	solute carrier family 7 member 5
201300_s_at	4e-17	4.25e-19	9.56	32.7	1.148	PRNP	prion protein
218471_s_at	4.19e-17	4.48e-19	-9.55	32.6	-0.545	BBS1	Bardet-Biedl syndrome 1
201508_at	4.65e-17	4.99e-19	-9.54	32.5	-1.656	IGFBP4	insulin like growth factor binding protein 4
211729_x_at	5.04e-17	5.43e-19	-9.53	32.5	-0.723	BLVRA	biliverdin reductase A
201980_s_at	5.07e-17	5.48e-19	9.52	32.4	0.844	RSU1	Ras suppressor protein 1
210336_x_at	5.75e-17	6.25e-19	-9.51	32.3	-1.426	MZF1	myeloid zinc finger 1
205347_s_at	5.78e-17	6.31e-19	9.5	32.3	1.412	TMSB15B///TMSB15A	thymosin beta 15B///thymosin beta 15a
218035_s_at	5.87e-17	6.43e-19	-9.5	32.3	-0.78	RBM47	RNA binding motif protein 47
205734_s_at	5.88e-17	6.46e-19	-9.5	32.3	-2.082	AFF3	AF4/FMR2 family member 3
200007_at	5.91e-17	6.52e-19	-9.5	32.3	-0.455	SRP14	signal recognition particle 14
221024_s_at	6.04e-17	6.7e-19	-9.5	32.2	-1.434	SLC2A10	solute carrier family 2 member 10
212444_at	6.36e-17	7.08e-19	-9.49	32.2	-1.962	GPRC5A	G protein-coupled receptor class C group 5 member A
218236_s_at	6.49e-17	7.25e-19	9.49	32.2	0.985	PRKD3	protein kinase D3
221864_at	7.04e-17	7.9e-19	-9.47	32.1	-0.564	ORAI3	ORAI calcium release-activated calcium modulator 3
