# Supplementary material for: In Silico Analysis of Publicly Available Transcriptomic Data for the Identification of Triple-Negative Breast Cancer-Specific Biomarkers
Source: Life (Basel). 2023 Feb 2;13(2):422. doi: 10.3390/life13020422 (PMC9965976; doi:10.3390/life13020422)
Supplement: Supplementary file 1 [file life-13-00422-s001.zip › Supplementary file S9 - GSE97177.xlsx]

## Sheet: GSE97177
Differential gene expression in GSE97177
ID	adj.P.Val	P.Value	t	logFC	Gene.symbol	Gene.title
ILMN_2351269	1.39e-05	2.8e-10	7.75	1.716	TTYH1	tweety family member 1
ILMN_1758497	1.95e-05	7.87e-10	7.47	2.731	TTYH1	tweety family member 1
ILMN_1664855	7.89e-05	4.77e-09	6.99	2.14	PPP1R14C	protein phosphatase 1 regulatory inhibitor subunit 14C
ILMN_1750051	0.0002278	2.05e-08	6.59	1.125	AMER1	APC membrane recruitment protein 1
ILMN_1766650	0.0002278	2.3e-08	-6.56	-4.106	FOXA1	forkhead box A1
ILMN_1678535	0.0002831	3.43e-08	-6.45	-4.494	ESR1	estrogen receptor 1
ILMN_1750748	0.0003111	4.91e-08	6.36	2.146
ILMN_2406656	0.0003111	5.02e-08	-6.35	-3.039	GATA3	GATA binding protein 3
ILMN_1795342	0.0003507	6.96e-08	-6.26	-3.254	MLPH	melanophilin
ILMN_2255133	0.0003507	7.07e-08	6.26	2.836	BCL11A	B-cell CLL/lymphoma 11A
ILMN_2365465	0.0003546	7.87e-08	-6.23	-1.697	XBP1	X-box binding protein 1
ILMN_1671337	0.0005049	1.22e-07	6.11	1.302	SLC2A5	solute carrier family 2 member 5
ILMN_1713813	0.0005626	1.58e-07	6.04	2.054	KRT16P2	keratin 16 pseudogene 2
ILMN_2052373	0.0005626	1.59e-07	-6.04	-1.675	RAB17	RAB17, member RAS oncogene family
ILMN_1668108	0.0005924	1.79e-07	6	0.939	CT83	cancer/testis antigen 83
ILMN_1720998	0.0005947	1.92e-07	-5.99	-3.287	CA12	carbonic anhydrase 12
ILMN_1752899	0.000724	2.62e-07	5.9	3.211	BCL11A	B-cell CLL/lymphoma 11A
ILMN_1775235	0.000724	2.72e-07	-5.89	-3.598	AFF3	AF4/FMR2 family member 3
ILMN_1811593	0.000724	2.77e-07	5.89	0.967	NIPAL1	NIPA like domain containing 1
ILMN_1654319	0.0007875	3.18e-07	5.85	1.812	HAPLN3	hyaluronan and proteoglycan link protein 3
ILMN_1809433	0.0008851	3.78e-07	-5.8	-1.443	XBP1	X-box binding protein 1
ILMN_2041222	0.0008851	4.07e-07	-5.78	-1.457
ILMN_1731085	0.0008851	4.11e-07	5.78	0.448
ILMN_1658407	0.0008851	4.29e-07	5.77	1.171	SLC43A3	solute carrier family 43 member 3
ILMN_1860665	0.0009753	4.99e-07	5.72	1.7
ILMN_1759023	0.0009753	5.12e-07	-5.72	-1.245	WFS1	wolframin ER transmembrane glycoprotein
ILMN_1888901	0.0009753	5.47e-07	5.7	1.265
ILMN_1691180	0.0009753	5.51e-07	5.7	1.175	OTX1	orthodenticle homeobox 1
ILMN_1791721	0.0010085	5.9e-07	5.68	0.314	KRTAP21-2	keratin associated protein 21-2
ILMN_1876470	0.0010085	6.1e-07	5.67	1.234
ILMN_1689146	0.0010107	6.32e-07	5.66	3.93	GABRP	gamma-aminobutyric acid type A receptor pi subunit
ILMN_2369403	0.0010593	6.84e-07	5.64	0.923	PALM2	paralemmin 2
ILMN_1811387	0.0010734	7.14e-07	-5.63	-4.104	TFF3	trefoil factor 3
ILMN_1810716	0.0010845	7.78e-07	5.6	1.159	GFRA3	GDNF family receptor alpha 3
ILMN_1876620	0.0010845	7.85e-07	5.6	1.66	LINC01152	long intergenic non-protein coding RNA 1152
ILMN_1708340	0.0010845	8.05e-07	5.59	1.272	DAPK1	death associated protein kinase 1
ILMN_1716384	0.0010845	8.18e-07	5.59	1.048	ATL2	atlastin GTPase 2
ILMN_1703891	0.0010845	8.31e-07	-5.58	-2.679	TBC1D9	TBC1 domain family member 9
ILMN_1770623	0.0011613	9.21e-07	5.55	0.689	FAM58A	family with sequence similarity 58 member A
ILMN_1789244	0.0011613	9.37e-07	5.55	2.212	SOX8	SRY-box 8
ILMN_2330307	0.001263	1.05e-06	5.52	1.164	SLC43A3	solute carrier family 43 member 3
ILMN_2157421	0.001263	1.07e-06	-5.51	-0.774	STUB1	STIP1 homology and U-box containing protein 1
ILMN_1797704	0.0013883	1.2e-06	5.48	1.294
ILMN_2382942	0.0014282	1.27e-06	-5.47	-2.835	CA12	carbonic anhydrase 12
ILMN_2329569	0.001493	1.37e-06	-5.45	-1.302	C9orf116	chromosome 9 open reading frame 116
ILMN_1679268	0.001493	1.39e-06	5.44	1.138	PELI1	pellino E3 ubiquitin protein ligase 1
ILMN_1655468	0.0015231	1.44e-06	5.43	2.457	DSG3	desmoglein 3
ILMN_2136495	0.0015262	1.48e-06	5.42	1.967	A2ML1	alpha-2-macroglobulin like 1
ILMN_1709634	0.0015273	1.51e-06	-5.42	-2.148	CMBL	carboxymethylenebutenolidase homolog
ILMN_1671257	0.0015852	1.6e-06	5.4	0.771	DKC1	dyskerin pseudouridine synthase 1
ILMN_2171384	0.0016502	1.7e-06	5.38	0.666	CXCL5	C-X-C motif chemokine ligand 5
ILMN_1772521	0.0018437	1.93e-06	5.35	1.247	MTHFD1L	methylenetetrahydrofolate dehydrogenase (NADP+ dependent) 1-like
ILMN_1756126	0.001952	2.1e-06	-5.33	-0.78	STUB1	STIP1 homology and U-box containing protein 1
ILMN_2342271	0.001952	2.13e-06	5.32	1.406
ILMN_1718297	0.0019805	2.2e-06	5.31	0.757	EML4	echinoderm microtubule associated protein like 4
ILMN_2379130	0.0020831	2.35e-06	5.29	0.943	IRAK1	interleukin 1 receptor associated kinase 1
ILMN_1653447	0.0020922	2.41e-06	5.29	0.289	PSORS1C2	psoriasis susceptibility 1 candidate 2
ILMN_2203768	0.0021198	2.48e-06	-5.28	-0.55	PRR15	proline rich 15
ILMN_1684699	0.0022942	2.73e-06	5.25	1.469	ELF5	E74 like ETS transcription factor 5
ILMN_1860753	0.0023454	2.84e-06	5.24	0.423
ILMN_1689037	0.0026172	3.22e-06	5.21	0.804	LIPG	lipase G, endothelial type
ILMN_2381257	0.0026643	3.33e-06	5.2	1.359	DSC2	desmocollin 2
ILMN_1728787	0.0027164	3.46e-06	-5.19	-3.82	AGR3	anterior gradient 3, protein disulphide isomerase family member
ILMN_1688997	0.0027164	3.53e-06	-5.18	-0.476	C17orf58	chromosome 17 open reading frame 58
ILMN_1728799	0.0027164	3.61e-06	-5.17	-2.01	FBP1	fructose-bisphosphatase 1
ILMN_1805606	0.0027164	3.67e-06	5.17	1.152	PLEKHG1	pleckstrin homology and RhoGEF domain containing G1
ILMN_1731165	0.0027164	3.69e-06	5.17	0.688	SLC16A8	solute carrier family 16 member 8
ILMN_2110167	0.0027164	3.86e-06	5.16	1.074	POLR1E	RNA polymerase I subunit E
ILMN_1658040	0.0027164	3.86e-06	5.15	2.984	CRABP1	cellular retinoic acid binding protein 1
ILMN_1729161	0.0027164	3.88e-06	5.15	0.895	NOTCH1	notch 1
ILMN_1738718	0.0027164	3.89e-06	-5.15	-0.769	CYB561D2	cytochrome b561 family member D2
ILMN_1699723	0.0027244	3.99e-06	5.15	0.363	RARB	retinoic acid receptor beta
ILMN_2161330	0.0027244	4.01e-06	-5.14	-2.39	SPDEF	SAM pointed domain containing ETS transcription factor
ILMN_1669456	0.00279	4.21e-06	-5.13	-1.076	NME3	NME/NM23 nucleoside diphosphate kinase 3
ILMN_1671554	0.00279	4.22e-06	5.13	1.538	LPIN1	lipin 1
ILMN_1812031	0.0028022	4.35e-06	-5.12	-1.397	PALM	paralemmin
ILMN_1771949	0.0028022	4.35e-06	5.12	1.211	TAF4B	TATA-box binding protein associated factor 4b
ILMN_1665483	0.0028067	4.47e-06	5.11	1.12	PUM3	pumilio RNA binding family member 3
ILMN_2383455	0.0028067	4.54e-06	-5.11	-0.801	SUOX	sulfite oxidase
ILMN_1694778	0.0028067	4.57e-06	-5.11	-1.478
ILMN_1725193	0.0028067	4.59e-06	-5.11	-1.823	IGFBP2	insulin like growth factor binding protein 2
ILMN_2055165	0.0028117	4.65e-06	-5.1	-0.705	MRFAP1	Morf4 family associated protein 1
ILMN_2193706	0.0028854	4.84e-06	5.09	1.49	HRK	harakiri, BCL2 interacting protein
ILMN_1666986	0.0028854	4.93e-06	5.09	0.863	GCNT2	glucosaminyl (N-acetyl) transferase 2, I-branching enzyme (I blood group)
ILMN_1881206	0.0028854	4.95e-06	5.08	1.237
ILMN_1793888	0.0029267	5.13e-06	5.07	2.341	SERPINB5	serpin family B member 5
ILMN_2195703	0.0029267	5.14e-06	5.07	0.998	PPARGC1B	PPARG coactivator 1 beta
ILMN_1693311	0.0029271	5.2e-06	-5.07	-0.751	TMBIM6	transmembrane BAX inhibitor motif containing 6
ILMN_1909784	0.0029565	5.31e-06	5.06	0.342	C21orf91-OT1	C21orf91 overlapping transcript 1
ILMN_1894057	0.0029565	5.37e-06	-5.06	-0.663	SRRM2-AS1	SRRM2 antisense RNA 1
ILMN_1898518	0.003082	5.71e-06	-5.04	-3.316	GFRA1	GDNF family receptor alpha 1
ILMN_2388484	0.003082	5.72e-06	5.04	0.817	MAP2	microtubule associated protein 2
ILMN_1665033	0.003119	5.88e-06	5.04	1.166	NPR3	natriuretic peptide receptor 3
ILMN_2323508	0.003119	5.91e-06	5.03	1.293
ILMN_1736760	0.0031239	5.99e-06	5.03	1.457	KRT16	keratin 16
ILMN_2066088	0.0032066	6.26e-06	-5.02	-3.677	C1orf64	chromosome 1 open reading frame 64
ILMN_1711894	0.0032066	6.27e-06	-5.02	-1.84	MYB	MYB proto-oncogene, transcription factor
ILMN_2130525	0.0032575	6.44e-06	-5.01	-1.641	TSPAN13	tetraspanin 13
ILMN_1824391	0.0033489	6.69e-06	5	1.545
ILMN_2050246	0.0033586	6.77e-06	-5	-3.149	AGR3	anterior gradient 3, protein disulphide isomerase family member
ILMN_2211583	0.0035212	7.17e-06	-4.98	-0.667	KIF1BP	KIF1 binding protein
ILMN_2390526	0.0037619	7.74e-06	4.96	0.746	RARB	retinoic acid receptor beta
ILMN_2387078	0.0038657	8.15e-06	4.94	1.356	MPZL2	myelin protein zero like 2
ILMN_1775736	0.0038657	8.17e-06	4.94	0.315	NPM2	nucleophosmin/nucleoplasmin 2
ILMN_1713686	0.0038657	8.19e-06	4.94	1.219	IL34	interleukin 34
ILMN_2334359	0.0038864	8.37e-06	-4.94	-2.896	GFRA1	GDNF family receptor alpha 1
ILMN_1915553	0.0038864	8.39e-06	4.93	0.582
ILMN_1761903	0.003952	8.61e-06	4.93	1.269	KCNS1	potassium voltage-gated channel modifier subfamily S member 1
ILMN_1758816	0.0040105	8.88e-06	4.92	1.359	UGT8	UDP glycosyltransferase 8
ILMN_1671969	0.0040105	8.98e-06	4.92	0.94	UGP2	UDP-glucose pyrophosphorylase 2
ILMN_1725510	0.0040105	9.06e-06	-4.91	-1.254	DHCR24	24-dehydrocholesterol reductase
ILMN_1738401	0.0040105	9.18e-06	4.91	2.276	FOXC1	forkhead box C1
ILMN_1690566	0.0040105	9.3e-06	4.91	0.82	RASSF4	Ras association domain family member 4
ILMN_1745256	0.0040105	9.35e-06	-4.9	-1.44	CXXC5	CXXC finger protein 5
ILMN_1749403	0.0040105	9.4e-06	4.9	1.29	TSPAN33	tetraspanin 33
ILMN_1815130	0.0040105	9.5e-06	4.9	0.796	MICALL1	MICAL like 1
ILMN_1680390	0.0040105	9.51e-06	4.9	1.511	GCNT2	glucosaminyl (N-acetyl) transferase 2, I-branching enzyme (I blood group)
ILMN_1740678	0.0040105	9.55e-06	4.9	0.411
ILMN_1654013	0.004045	9.71e-06	-4.89	-1.482	HID1	HID1 domain containing
ILMN_1797530	0.0042047	1.02e-05	-4.88	-0.739	CHCHD5	coiled-coil-helix-coiled-coil-helix domain containing 5
ILMN_1816251	0.0042389	1.03e-05	4.87	0.935
ILMN_1770725	0.0043574	1.07e-05	4.86	1.449	AIF1L	allograft inflammatory factor 1 like
ILMN_1719753	0.0044026	1.1e-05	4.86	1.882	VGLL1	vestigial like family member 1
ILMN_1807970	0.0044026	1.1e-05	4.86	0.248	GCNT2	glucosaminyl (N-acetyl) transferase 2, I-branching enzyme (I blood group)
ILMN_1853824	0.0044208	1.11e-05	4.85	0.787	MGAT3	mannosyl (beta-1,4-)-glycoprotein beta-1,4-N-acetylglucosaminyltransferase
ILMN_1765363	0.0044349	1.13e-05	4.85	1.797	DSC3	desmocollin 3
ILMN_1764201	0.0044557	1.14e-05	4.85	0.789	MAP2	microtubule associated protein 2
ILMN_1712577	0.0044658	1.15e-05	-4.84	-1.095	FAM174A	family with sequence similarity 174 member A
ILMN_1731503	0.0044664	1.17e-05	4.84	1.002	MARCO	macrophage receptor with collagenous structure
ILMN_1796677	0.0044664	1.17e-05	4.84	0.389	RASGEF1B	RasGEF domain family member 1B
ILMN_1768534	0.0045724	1.21e-05	-4.83	-1.146	BHLHE40	basic helix-loop-helix family member e40
ILMN_1775646	0.0045724	1.22e-05	4.83	0.234	L3MBTL4	l(3)mbt-like 4 (Drosophila)
ILMN_1738546	0.0045724	1.23e-05	4.83	1.194	KRT16P2	keratin 16 pseudogene 2
ILMN_1691747	0.0045724	1.24e-05	4.82	1.497	KHDRBS3	KH RNA binding domain containing, signal transduction associated 3
ILMN_1659206	0.0046122	1.26e-05	-4.82	-1.392	RARA	retinoic acid receptor alpha
ILMN_1803201	0.0046706	1.29e-05	4.81	0.437
ILMN_1679780	0.0046706	1.29e-05	4.81	0.579	PGPEP1L	pyroglutamyl-peptidase I-like
ILMN_1723709	0.0046706	1.3e-05	-4.81	-1.209	C9orf116	chromosome 9 open reading frame 116
ILMN_2209163	0.0046706	1.31e-05	-4.81	-0.678	CHD6	chromodomain helicase DNA binding protein 6
ILMN_1769849	0.0047743	1.35e-05	4.8	1.653	HORMAD1	HORMA domain containing 1
ILMN_1752582	0.0047743	1.36e-05	-4.8	-0.482	RAB5B	RAB5B, member RAS oncogene family
ILMN_2170209	0.0047846	1.38e-05	4.79	1.882	RASD2	RASD family member 2
ILMN_1674949	0.0047846	1.38e-05	4.79	0.527	GDA	guanine deaminase
ILMN_2205896	0.0048499	1.41e-05	-4.79	-1.075	MEIS3P1	Meis homeobox 3 pseudogene 1
ILMN_1784985	0.004874	1.43e-05	-4.78	-1.433	PRRT3	proline rich transmembrane protein 3
ILMN_2194561	0.004874	1.44e-05	4.78	0.947	PLEKHG1	pleckstrin homology and RhoGEF domain containing G1
ILMN_2215025	0.004874	1.45e-05	4.78	1.221	HORMAD1	HORMA domain containing 1
ILMN_1700563	0.0048976	1.46e-05	-4.78	-1.146	ZNF552	zinc finger protein 552
ILMN_2321634	0.0050729	1.53e-05	-4.76	-0.45	RAD17	RAD17 checkpoint clamp loader component
ILMN_1694147	0.0050729	1.54e-05	4.76	0.651	PUS3	pseudouridylate synthase 3
ILMN_1651628	0.0050729	1.55e-05	-4.76	-0.688	EXOC6	exocyst complex component 6
ILMN_1693218	0.0051555	1.58e-05	4.75	2.66	ART3	ADP-ribosyltransferase 3
ILMN_2095506	0.0052678	1.65e-05	-4.74	-0.853	SPOPL	speckle type BTB/POZ protein like
ILMN_1776602	0.0052678	1.65e-05	-4.74	-1.369	RNASE4	ribonuclease A family member 4
ILMN_1653529	0.0052678	1.66e-05	4.74	0.613	TEX10	testis expressed 10
ILMN_1689128	0.0052678	1.66e-05	4.74	0.42
ILMN_1769751	0.0052678	1.67e-05	-4.74	-0.497	PIGG	phosphatidylinositol glycan anchor biosynthesis class G
ILMN_1807767	0.0052912	1.69e-05	-4.73	-1.05	GSE1	Gse1 coiled-coil protein
ILMN_1666076	0.0052981	1.7e-05	4.73	1.073	ARHGEF4	Rho guanine nucleotide exchange factor 4
ILMN_1762142	0.0052981	1.71e-05	4.73	0.314	CDCA7	cell division cycle associated 7
ILMN_2372136	0.0053613	1.74e-05	-4.72	-1.051	P4HTM	prolyl 4-hydroxylase, transmembrane
ILMN_1783805	0.0054104	1.77e-05	4.72	1.293	PNMA3	paraneoplastic Ma antigen 3
ILMN_1685403	0.0054294	1.79e-05	4.72	2.993	MMP7	matrix metallopeptidase 7
ILMN_1785345	0.0056808	1.9e-05	4.7	0.651	GPR84	G protein-coupled receptor 84
ILMN_1768969	0.0056808	1.9e-05	4.7	0.994	LBR	lamin B receptor
ILMN_1745764	0.0056808	1.9e-05	4.7	0.597	ESYT3	extended synaptotagmin 3
ILMN_1702609	0.0056998	1.92e-05	4.7	1.191	B3GNT5	UDP-GlcNAc:betaGal beta-1,3-N-acetylglucosaminyltransferase 5
ILMN_1727526	0.0057006	1.94e-05	-4.69	-0.504	CCDC191	coiled-coil domain containing 191
ILMN_1848383	0.0057006	1.96e-05	4.69	1.804
ILMN_1907042	0.0057006	1.97e-05	-4.69	-1.057	C1orf132	chromosome 1 open reading frame 132
ILMN_1664167	0.0057006	1.98e-05	4.69	0.836	RPF2	ribosome production factor 2 homolog
ILMN_1656111	0.0057006	1.98e-05	-4.69	-0.881	MYLIP	myosin regulatory light chain interacting protein
ILMN_1712985	0.0057711	2.01e-05	-4.68	-1.249	C17orf58	chromosome 17 open reading frame 58
ILMN_2147345	0.0058832	2.06e-05	-4.68	-0.895	BBOF1	basal body orientation factor 1
ILMN_1801118	0.0058928	2.09e-05	-4.67	-0.769	SNRNP25	small nuclear ribonucleoprotein U11/U12 subunit 25
ILMN_1773459	0.0058928	2.12e-05	4.67	2.179	SOX11	SRY-box 11
ILMN_1709593	0.0058928	2.12e-05	4.67	1.578	EN1	engrailed homeobox 1
ILMN_1804329	0.0058928	2.12e-05	-4.67	-0.587	TUSC2	tumor suppressor candidate 2
ILMN_1664859	0.0058928	2.13e-05	4.67	0.923	ST8SIA1	ST8 alpha-N-acetyl-neuraminide alpha-2,8-sialyltransferase 1
ILMN_2149766	0.0058928	2.14e-05	-4.67	-0.969	APPBP2	amyloid beta precursor protein binding protein 2
ILMN_1750636	0.0058993	2.15e-05	-4.66	-0.811
ILMN_1732127	0.0059651	2.19e-05	-4.66	-0.796	RBKS	ribokinase
ILMN_1782863	0.0060219	2.22e-05	4.65	0.82	FAM83B	family with sequence similarity 83 member B
ILMN_1704557	0.0060672	2.26e-05	-4.65	-0.988	RPS6KB1	ribosomal protein S6 kinase B1
ILMN_1766115	0.0060672	2.26e-05	-4.65	-0.961	PLEKHF2	pleckstrin homology and FYVE domain containing 2
ILMN_1722670	0.0060782	2.29e-05	4.65	0.796	LYNX1	Ly6/neurotoxin 1
ILMN_1703946	0.0060782	2.29e-05	4.64	0.965	ADORA2B	adenosine A2b receptor
ILMN_1764650	0.0061897	2.35e-05	4.64	0.681
ILMN_1694928	0.0061897	2.36e-05	4.64	0.401	TBPL2	TATA-box binding protein like 2
ILMN_1700515	0.0061897	2.37e-05	-4.64	-1.264	C17orf58	chromosome 17 open reading frame 58
ILMN_1704537	0.0061947	2.39e-05	4.63	2.375	PHGDH	phosphoglycerate dehydrogenase
ILMN_1813270	0.0062338	2.43e-05	4.63	3.138	ELF5	E74 like ETS transcription factor 5
ILMN_1772824	0.0062338	2.43e-05	4.63	0.956	WNT5B	Wnt family member 5B
ILMN_1691444	0.0063322	2.49e-05	4.62	0.683	UHRF2	ubiquitin like with PHD and ring finger domains 2
ILMN_2375418	0.0063322	2.5e-05	4.62	0.636	DPH2	DPH2 homolog
ILMN_2048011	0.0063322	2.5e-05	4.62	1.035	ST8SIA1	ST8 alpha-N-acetyl-neuraminide alpha-2,8-sialyltransferase 1
ILMN_1799815	0.0063352	2.52e-05	-4.62	-0.668	XYLT2	xylosyltransferase 2
ILMN_1904628	0.0063706	2.55e-05	4.61	0.649
ILMN_1764127	0.0063706	2.56e-05	-4.61	-0.615	NPHP1	nephrocystin 1
ILMN_1696004	0.0063901	2.59e-05	4.61	0.726	LRRK1	leucine rich repeat kinase 1
ILMN_1709287	0.0063901	2.59e-05	-4.61	-0.854
ILMN_1787461	0.0064092	2.62e-05	4.61	1.554	RUNX3	runt related transcription factor 3
ILMN_1698478	0.0064092	2.63e-05	-4.61	-0.813	SNAPC2	small nuclear RNA activating complex polypeptide 2
ILMN_2189027	0.0064092	2.66e-05	4.6	1.281	LIPG	lipase G, endothelial type
ILMN_1734694	0.0064092	2.66e-05	4.6	0.511	MEP1B	meprin A subunit beta
ILMN_1705570	0.0064092	2.66e-05	4.6	1.812	H2AFY2	H2A histone family member Y2
ILMN_1733841	0.0065782	2.75e-05	4.59	1.009	TCF7L1	transcription factor 7 like 1
ILMN_2152581	0.0066247	2.78e-05	4.59	0.825	STK38	serine/threonine kinase 38
ILMN_1685124	0.0067004	2.83e-05	-4.58	-1.024	TCTN1	tectonic family member 1
ILMN_1717636	0.0067004	2.86e-05	4.58	1.554	RGMA	repulsive guidance molecule family member a
ILMN_1705310	0.0067004	2.86e-05	-4.58	-0.745	VEZF1	vascular endothelial zinc finger 1
ILMN_1678934	0.0067004	2.87e-05	4.58	0.78	POLR1E	RNA polymerase I subunit E
ILMN_1661628	0.006707	2.88e-05	4.58	0.892
ILMN_1690646	0.0067445	2.91e-05	4.58	0.363	SATB1	SATB homeobox 1
ILMN_1664994	0.0068225	2.96e-05	-4.57	-0.754	MINPP1	multiple inositol-polyphosphate phosphatase 1
ILMN_1892608	0.006851	2.98e-05	-4.57	-0.69	AR	androgen receptor
ILMN_1727790	0.0068798	3.01e-05	4.57	1.221	KHDRBS3	KH RNA binding domain containing, signal transduction associated 3
ILMN_1799204	0.0068933	3.03e-05	4.56	0.363
ILMN_1738342	0.0068933	3.05e-05	-4.56	-0.424	METTL15	methyltransferase like 15
ILMN_1699925	0.0068933	3.07e-05	4.56	0.665	TGM5	transglutaminase 5
ILMN_1703765	0.0068933	3.07e-05	4.56	0.931	GPR12	G protein-coupled receptor 12
ILMN_1671442	0.0068965	3.1e-05	4.56	0.675
ILMN_1780057	0.0068965	3.11e-05	4.56	0.994	RENBP	renin binding protein
ILMN_1766000	0.0068965	3.12e-05	4.56	1.607	PM20D2	peptidase M20 domain containing 2
ILMN_2387214	0.0069244	3.14e-05	-4.55	-0.995	PALM	paralemmin
ILMN_2398926	0.0069374	3.16e-05	-4.55	-1.183	C17orf58	chromosome 17 open reading frame 58
ILMN_1729216	0.0069661	3.19e-05	4.55	2.474	CRYAB	crystallin alpha B
ILMN_1680110	0.0069661	3.2e-05	-4.55	-2.35	ADIRF	adipogenesis regulatory factor
ILMN_1708983	0.0069784	3.22e-05	-4.55	-1.238	CASC1	cancer susceptibility candidate 1
ILMN_1806366	0.0069784	3.25e-05	4.54	0.364	ENOX2	ecto-NOX disulfide-thiol exchanger 2
ILMN_2397294	0.0069784	3.25e-05	4.54	1.142	PLCB4	phospholipase C beta 4
ILMN_2196569	0.0070773	3.31e-05	4.54	0.861	NUP93	nucleoporin 93
ILMN_1669881	0.0072691	3.42e-05	-4.53	-1.639	TSPAN13	tetraspanin 13
ILMN_1692223	0.0074659	3.53e-05	4.52	1.962	LCN2	lipocalin 2
ILMN_1721134	0.0074659	3.55e-05	4.52	0.672	TGM1	transglutaminase 1
ILMN_1794711	0.0074659	3.57e-05	4.52	1.343
ILMN_1663119	0.0074659	3.57e-05	4.52	1.781	DSC2	desmocollin 2
ILMN_2212999	0.0074957	3.61e-05	-4.51	-2.016	KIF5C	kinesin family member 5C
ILMN_2114720	0.0074957	3.62e-05	4.51	2.679	SLPI	secretory leukocyte peptidase inhibitor
ILMN_1849494	0.0074957	3.63e-05	-4.51	-1.251	EFR3B	EFR3 homolog B
ILMN_1667577	0.0075161	3.65e-05	-4.51	-0.683	LCMT2	leucine carboxyl methyltransferase 2
ILMN_1752932	0.0076974	3.76e-05	4.5	1.352	MPZL2	myelin protein zero like 2
ILMN_1661673	0.0077594	3.8e-05	4.5	0.661	SNHG4	small nucleolar RNA host gene 4
ILMN_1753472	0.0077991	3.85e-05	-4.49	-0.773	SUMF1	sulfatase modifying factor 1
ILMN_1778087	0.0077991	3.87e-05	4.49	2.491
ILMN_2192072	0.0077991	3.88e-05	4.49	3.026	MMP7	matrix metallopeptidase 7
ILMN_1808707	0.0077991	3.89e-05	4.49	1.251	FSCN1	fascin actin-bundling protein 1
ILMN_1713952	0.0078125	3.91e-05	4.49	1.779	C1orf106	chromosome 1 open reading frame 106
ILMN_1780255	0.0078125	3.93e-05	4.49	2.004	KLK6	kallikrein related peptidase 6
ILMN_1803956	0.0078125	3.94e-05	4.49	0.727	BOC	BOC cell adhesion associated, oncogene regulated
