# Supplementary material for: In Silico Analysis of Publicly Available Transcriptomic Data for the Identification of Triple-Negative Breast Cancer-Specific Biomarkers
Source: Life (Basel). 2023 Feb 2;13(2):422. doi: 10.3390/life13020422 (PMC9965976; doi:10.3390/life13020422)
Supplement: Supplementary file 1 [file life-13-00422-s001.zip › Supplemntary file S10 - Common DEGs.xlsx]

## Sheet: List of all DEGs
List of all differnetial expressed genes
GSE18864	GSE97177	GSE37751	GSE36295	GSE40115	GSE30682	GSE45255	GSE2741	GSE19615
ACTR3B	A2ML1	A2ML1	ALPK2	A2ML1	ACOT4	ABAT	ABHD7	ABAT
AGR2	ADIRF	AGR2	ANKRD30A	AFAP1-AS1	ACTR3B	ACADSB	ACSS2	ACTR3B
AGR3	AFF3	AGR3	APOC1	AFF3	AFF3	ADIRF	ACTA1	ADIRF
ALCAM	AGR3	ANKRD30B	AQP9	AGR2	AGR2	AFF3	ACTR3B	AFF3
ANKRD30A	AIF1L	ANP32E	ATP8B1	AGR3	AGR3	AGR2	ADD3	AGR2
ANP32E	AMER1	APBB2	BCL2	AMD1	ANKRD30A	AKR7A3	ADRBK2	AGR3
AR	ARHGEF4	AR	BCL2A1	ANKRD30A	ANXA9	ANXA9	AGR2	AMD1
ARHGAP32	ART3	ARNTL2	C1QA	ANXA9	AR	APBB2	ANKRD6	ANKRD30A
ARHGEF2	ATL2	ATP8B1	CACNA1D	AR	ARL9	AR	ANP32C	ANKRD30B
ART3	B3GNT5	C1QTNF3-AMACR///C1QTNF3	CASZ1	ARSG	ART3	ARMT1	ANP32E	ANP32E
B3GNT5	BCL11A	CA12	CCL13	ART3	ATL2	BCL2	APBB2	ANXA9
BBOF1	BHLHE40	CAB39L	CCL18	ASF1A	BCL11A	BTG3	APEX1	AR
BBS4	C17orf58	CCNE1	CCL2///CCL2	ATL2	C1orf64	C16orf45	ARL4C	ART3
BCL11A	C1orf106	CDCA7	CCL8	ATP8B1	C9orf116	CA12	ARL6IP2	ASPM
BTG3	C1orf132	CDKN2A	CCR1	B3GNT5	C9orf152	CAMK2N1	ATP2A2	ATL2
C16orf95	C1orf64	CLSTN2	CD14	BBS4	CA12	CDC20	ATP2B1
C21orf91	C9orf116	CMBL	CECR1	BCAS1	CCNE1	CDH3	BCL2L14	ATP13A3
C9orf152	CA12	CPA4	CLEC4E	BCL11A	CDCA3	CELSR1	BEX2	ATP8B1
CA12	CASC1	CPE	CLEC6A	BPI	CDCA7	CERS6	BXDC1	B3GNT5
CAPN13	CMBL	CRABP1	CLEC7A	C10orf116	CDH3	CIRBP	C1orf112	BCAM
CAPN8	CRABP1	DACH1	CMKLR1	C21orf91	CDK6	CLSTN2	C1orf116	BCL11A
CASC7///AGO2	CRYAB	DDIT4	COL4A5	C4B	CDKN2A	COX6C	C1orf131	BHLHE40
CCNE1	CXXC5	DNALI1	CTSL	C4orf32	CENPA	CRIP1	C3orf38	C21orf91
CCNG2	DAPK1	ENPP1	CYP27A1	C4orf34	CENPW	CSRP2	C6orf168	C4B_2///C4B///C4A
CDC20	DHCR24	EPB41L4A	DCSTAMP	C5orf46	CERS6	CYP2B7P///CYP2B6	C6orf203	C4orf32
CDCA2	DSC2	ERBB4	FCER1G	C6orf15	CIRBP	DACH1	C6orf66	C9orf152
CDCA3	DSC3	ERVK11-1///GSTM2	FOXA1	C6orf97	CMBL	DNAJC12	CALML5	CA12
CDCA5	DSG3	ESR1	FPR3	C9orf116	CRABP1	DNALI1	CASD1	CADPS2
CDCA7	EFR3B	FAM72A///FAM72D///FAM72B	GBP1P1///GBP3///GBP1	C9orf40	CRIP1	DSC2	CBX4	CDK6
CDT1	ELF5	FOXA1	GPD1L	CA12	CRYAB	E2F3	CCDC150	CELSR1
CEBPB	EN1	GATA3	GZMB	CAGE1	CTSV	EEF1A2	CCDC18	CENPW
CEBPG	ESR1	GLI3	HCK	CAPN13	CXXC5	EGFR	CCDC47	CHEK1
CENPF	FAM174A	GSDMC	HK3	CCDC125	CYB5A	ELF5	CCNE1	CIRBP
CENPN	FBP1	HCAR1	HMOX1	CDC20	DACH1	ELOVL2	CDK8	CRIP1
CENPW	FOXA1	HID1	HORMAD1	CDCA2	DEGS2	ELOVL5	CDKN2A	CT83
CEP290	FOXC1	HORMAD1	ICAM1	CDCA7	DNAJC12	ENPP1	CHEK2	CTSV
CEP55	FSCN1	IDO1	IDO1	CDK6	DNALI1	ERBB4	CHRDL2	CXXC5
CHI3L2	GABRP	IFIH1	IFNG	CECR7	DSC2	ESR1	CIZ1	CYP39A1
CHODL	GATA3	IL2RA	IL12RB2	CENPW	ECI2	EVL	CKS1B	DACH1
CMBL	GCNT2	IL6ST	IL20RA	CERS6	ELF5	FABP5	COL9A3	DEGS2
CT83	GFRA1	INPP4B	IL2RA	CHEK1	ESR1	FAM171A1	COMT	DEPDC1
CXXC5	GFRA3	KIAA0825	KCNAB2	CHODL	FAM171A1	FAM174B	CPAMD8	DLG5
CYB5A	GSE1	LAMP3	LAIR1	CHST4	FAM174B	FBP1	CPEB4	DNALI1
CYP39A1	H2AFY2	LINC00504	LILRB4	COMMD2	FAM214A	FOXA1	CR1	DNALI1
CYP4Z2P	HAPLN3	LRP8	MARCO	CRIP1	FBP1	FOXC1	CRIPT	DSC2
DACH1	HID1	LRRC17	MMP12	CRYAB	FDCSP	GABRP	CROT	DUSP4
DIAPH3	HORMAD1	MCM10	MPV17L	CTSL2	FOXA1	GALNT6	CSGALNACT1	E2F3
DNAJC12	HRK	MLPH	NCF2	CXorf61	FOXC1	GALNT7	CST2	EHBP1
DSC2	IGFBP2	MTUS1	NTN4	CXXC5	FSCN1	GATA3	CTGLF1	ELF5
DUSP1	IL34	MYB///MYB	OR6C4	CYP39A1	FSIP1	GFRA1	CTSL2	EN1
DUSP4	KCNS1	NBEA	OVOS///OVOS2	DACH1	FZD9	GPRC5A	CYP7B1	EPB41L5
EFNA5	KHDRBS3	NFE2L3	PLA2G7	DEK	GABRP	GREB1	DAGLA	ERBB4
EPB41L5	KIF5C	NOSTRIN	PLIN2	DNAH17	GAL	GSTP1	DAPK2	ESR1
ERBB4	KLK6	PI3	RASSF4	DNAH5	GATA3	ID4	DDX27	FAM174B
ESR1	KRT16	PLK1	RCN3	DNAJC12	GCNT2	IGF1R	DHDH	FAM214A
ETV6	KRT16P2	RASD2	REEP1	DNALI1	GPR160	IGFBP4	DLG2	FANCE
FAM110C	LCN2	RERG	SDR16C5	DSC2	GREB1	IL6ST	DNAJC9	FBP1
FAM171A1	LINC01152	SCUBE2	SLAMF8	DYNLRB2	HAPLN3	INPP4B	DOLK	FERMT1
FAM174B	LIPG	SEMA3C	SMIM14	EGFR	HJURP	ITPR1	EI24	FOXA1
FAM214A	LPIN1	SMIM14	SNX10	ELF5	HORMAD1	JRKL	EID1	FOXC1
FOXA1	MARCO	SYTL2	SVIP	EN1	INPP4B	KCNK15	EIF5A	GABBR2
FOXC1	MEIS3P1	TAP1	TEX9	EPB41L5	KIF2C	KDM4B	ELL2	GALNT7
FOXP1	MLPH	TBC1D9	TK1	ERBB4	KLK5	KIAA0040	EPHA3	GATA3
FZD7	MMP7	THRB	TMC5	ERGIC1	KLK6	KRT18	ERGIC3	GLS
GABRP	MPZL2	THSD4	TMEM63C	ESR1	KLK7	LBR	EZH2	GOLGA2P5
GALNT7	MTHFD1L	TTC6	TNFSF13B	EVL	KRT16	LPIN1	FA2H	GPR160
GATA3	MYB	UGDH	TREM1	FAM123B	KRT18	MAGED2	FAM167B	GPR161
GPD1L	NME3	ZMAT1	TSPYL5	FAM126A	KRT6B	MAPT	FAM54B	HID1
GPR160	NPR3		UBXN10	FAM171A1	LDHB	METRN	FANCA	HORMAD1
GSTM3	OTX1		UCHL1	FAM174A	LEMD1	MISP	FBXL5	INPP4B
IL27RA	P4HTM		VWA2	FAM174B	LINC01315	MLPH	FGFRL1	ITGB5
INPP4B	PALM		WARS	FAM198B	LRP8	MSN	FOXA1	KIAA1211L
IQCG	PELI1			FAM19A3	MAPT	MYB	GABRP	KIAA1804
KHDRBS3	PHGDH			FAM47E	MARCO	MYO10	GDPD2	KLHL7
KIF18B	PLCB4			FANCE	MIA	MZF1	GLUD2	KRT18
KIF1B	PLEKHG1			FBP1	MLPH	NAT1	GNB2L1	LFNG
KIF20A	PM20D2			FBXL7	MSLN	NDRG1	GRHL1	LINC00673///LINC00511
KRT18	PNMA3			FERMT1	MYB	NKAIN1	GRID1	LINC00993
KRT6B	POLR1E			FLJ25917	MYO5C	NME3	GSTA1	LMO4
LBR	PPP1R14C			FLJ45983	NFE2L3	NRIP1	GSTA2	LPIN1
LINC00993	PRRT3			FOXA1	NME3	NXN	GSTA3	LRBA
LOC101928195///LOC100996643///MTHFD1L	PUM3			FOXC1	ODC1	PADI2	GSTA5	MAGED2
LRRC17	RAB17			FSIP1	OGFRL1	PBX1	GSTP1	MCCC2
MALAT1	RARA			GABBR2	PHGDH	PHGDH	H3F3A	MLPH
MCM10	RASD2			GALNT7	PKP1	PP14571	HDAC2	MYO5C
MCM2	RGMA			GATA3	PPP1R14C	PRNP	HIRA	NECTIN2
MELK	RNASE4			GCNT2	PSAT1	PROM1	HIST1H3A	OGFRL1
MELTF	RUNX3			GFRA3	PSME4	RARRES1	HIST1H3E	P4HTM
MIR1908///FADS1	SERPINB5			GJB3	RAB27B	REEP1	HIST1H3I	PGR
MIR21///VMP1	SLC2A5			GPR12	RARA	RHOB	HMGN3	PKP1
MIR6756///MCAM	SLC43A3			GPRIN2	RARRES1	ROPN1B	HOXB2	PPID
MLPH	SLPI			HHAT	RCOR2	SCCPDH	IDUA	PPP1R14C
MSN	SOX11			HRCT1	REEP5	SCNN1A	IFT57	PREX1
MYO10	SOX8			IGF2BP3	REEP6	SCRG1	INPP4B	PRR15
MYO5C	SPDEF			IL12RB2	RGMA	SCUBE2	IQCG	RAB17
NDC80	ST8SIA1			IL13RA1	RHOB	SEMA3C	KCNN4	RAB27B
NFE2L3	TAF4B			IMPA2	ROPN1	SFRP1	KCTD14	RALGPS2
NFIB	TBC1D9			INGX	ROPN1B	SIDT1	KIAA1549	RARA
ODC1	TCF7L1			INPP4B	SCNN1A	SLC16A6	KLK10	RASEF
PDIA6	TCTN1			KCNG1	SCRG1	SLC1A4	KLK5	RHOB
PDXK	TFF3			KCNK5	SCUBE2	SLC2A10	KLK6	RND1
PIP	TSPAN13			KCNN4	SIDT1	SLC39A6	KLK7	ROPN1
PM20D2	TSPAN33			KDM4B	SKP2	SLC44A4	KLK8	ROPN1B
PODXL	TTYH1			KIAA0232	SLC2A10	SLC7A5	KRT6B	RRAGD
PPARA	UGT8			KIAA0825	SLC40A1	SLC7A8	LGALS3BP	S100B
PPARGC1B	VGLL1			KIAA1370	SLC44A4	SMCO4	LGALS7	SCNN1A
PROM1	WFS1			KLHDC1	SLC7A2	SOX10	LOC51152	SCRG1
PRR11	XBP1			KLK5	SLC7A5	SPDEF	LRBA	SCUBE2
PSAT1	ZNF552			KLK6	SLC7A8	SYBU	MAN2A1	SEMA3C
PTTG1				KLK8	SMIM14	TBC1D9	MAPK8	SEMA3F
RAB11A				KRT16	SOD2	TFF1	MCTP1	SFT2D2
RAB27B				KRT6C	SOX10	TFF3	MGC39900	SIDT1
RABEP1				KRTAP21-1	SOX8	TMEM123	MMP7	SLC16A1
RALGPS2				L3MBTL4	SPDEF	TMSB15B///TMSB15A	MN1	SLC2A10
RHOB				LEMD1	STARD10	TOX3	MOCOS	SLC44A4
SARNP				LIMA1	TBC1D9	TPBG	MORC2	SLC7A2
SCNN1A				LOC100131541	TFF3	TRIM2	MPZL1	SLC7A8
SFT2D2				LOC100134040	TNFRSF21	TRIM29	MRPL18	SMIM14
SLC25A37				LOC100507505	TRIM2	TSPAN1	MRPS26	SNED1
SLC35F6///CENPA				LOC145837	TSC22D3	TSPAN13	MTAP	SOX10
SLC43A3				LOC645195	TSPAN13	TTC39A	MUL1	SOX8
SLC7A2				LPIN1	TSPAN33	TTLL4	NBEA	SPDEF
SLC9A6				LY6D	TTK	TUBB6	NCAM2	STMN1
SMIM14				MAP3K12	TTLL4	UGCG	NET1	SUV39H2
SPDEF				MAPK4	TTYH1	VAV3	NGFRAP1	SYTL2
SPOPL				MAPT	UGT8	VGLL1	NLRP2	TBC1D9
SYT17				MFGE8	VAV3	WWP1	NMI	TCAM1P
SYTL2				MFI2	VGLL1	WWTR1	NOP5/NOP58	TFF3
TAGLN2				MICALL1	WFS1	XBP1	OR7E5P	TGFB3
TBC1D30				MLPH	XBP1	ZIC1	ORMDL3	TMEM63C
TBC1D9				MPP6			PAIP1	TMSB15B///TMSB15A
TFF3				MSLN			PAK1IP1	TP53INP1
THSD4				MTHFD1L			PCBP2	TPBG
TMBIM4				MYRIP			PDCD2L	TRIM2
TMEM116				NAT1			PDCD6	TRIM3
TRIP13				NCK1			PITRM1	TSPAN15
TTC8				NDUFAF4			PODXL	TTC6
TTK				NME3			PRMT5	UGT8
TYMS				NMT2			PRSS16	USP1
VAV3				NOSTRIN			PSME1	VAV3
VMP1				NPDC1			PTMA	WFS1
WDR4				NPNT			PUS3	XBP1
WWP1				NR2E3			PVRL4	ZBTB42
XBP1				NT5DC2			QKI	ZNF467
YBX1				OCA2			RAB6B	ZNF552
ZFYVE16				OGFRL1			RFC4
ZIC1				OLAH			RG9MTD1
ZNF462				P4HTM			RNF103
				PALM			RNF31
				PAPSS1			RNFT2
				PDSS1			ROPN1
				PGBD5			RPUSD4
				PHGDH			RSRC1
				PKP1			RTN4IP1
				PM20D2			RWDD1
				PNPLA4			SEC31A
				PPARA			SEC61A1
				PPP1R14C			SHOC2
				PREX1			SLC10A7
				PRR15			SMO
				PSAT1			SMPX
				PTX3			SNRPE
				RALGPS2			SNX17
				RARRES1			SNX21
				RASAL1			SOSTDC1
				REEP5			SPTLC2
				REEP6			SRrp35
				RHCG			SSB
				RHOB			SSBP1
				ROPN1			ST14
				SCUBE2			STAB1
				SEPHS1			STARD3
				SFT2D2			TACSTD1
				SIDT1			TBRG4
				SLC22A5			TGIF1
				SLC40A1			TLR5
				SLC43A3			TM9SF1
				SLC44A4			TMPRSS5
				SLC4A8			TMSL8
				SLC6A14			UBE2D3
				SLC7A2			UBE2M
				SLC7A8			UCHL5
				SOX10			UCK2
				SOX6			UGT8
				SPDEF			UMPS
				SRPK1			VAV3
				SRSF12			VGLL1
				ST8SIA1			WNT3A
				STAC			WSB2
				SUV39H2			WWOX
				SYTL2			YBX1
				TAF4B			ZCCHC2
				TBC1D9			ZNF671
				TBX19
				TCF20
				TFF3
				THSD4
				TMBIM4
				TMBIM6
				TMCC2
				TMEM105
				TMPRSS5
				TP53TG1
				TRDMT1
				TSC22D3
				TSPAN1
				TTC6
				TTK
				TTLL4
				TTYH1
				UBASH3B
				UGT8
				VAV3
				VGLL1
				WNT6
				WWTR1
				XBP1
				XLOC_002408
				XLOC_012568
				ZG16B
				ZNF280B
				ZNF552
				ZNF695

## Sheet: Common DEGs
List of all common DEGs
Gene name	How many studies this gene is present in	Percentage
FOXA1	9	1
AGR2	7	0.777778
CA12	7	0.777778
ESR1	7	0.777778
GATA3	7	0.777778
INPP4B	7	0.777778
MLPH	7	0.777778
TBC1D9	7	0.777778
AGR3	6	0.666667
AR	6	0.666667
DACH1	6	0.666667
DSC2	6	0.666667
FOXC1	6	0.666667
SPDEF	6	0.666667
TFF3	6	0.666667
VAV3	6	0.666667
XBP1	6	0.666667
DNALI1	6	0.666667
VGLL1	5	0.555556
GABRP	5	0.555556
AFF3	5	0.555556
ANKRD30A	5	0.555556
ART3	5	0.555556
BCL11A	5	0.555556
CXXC5	5	0.555556
ELF5	5	0.555556
ERBB4	5	0.555556
FAM174B	5	0.555556
FBP1	5	0.555556
RHOB	5	0.555556
SCUBE2	5	0.555556
UGT8	5	0.555556
HORMAD1	5	0.555556
SMIM14	5	0.555556
CDCA7	4	0.444444
DNAJC12	4	0.444444
FAM171A1	4	0.444444
KLK6	4	0.444444
NME3	4	0.444444
PHGDH	4	0.444444
CCNE1	4	0.444444
CMBL	4	0.444444
ANXA9	4	0.444444
ATL2	4	0.444444
ATP8B1	4	0.444444
B3GNT5	4	0.444444
CENPW	4	0.444444
CRIP1	4	0.444444
GALNT7	4	0.444444
LPIN1	4	0.444444
PPP1R14C	4	0.444444
ROPN1	4	0.444444
SIDT1	4	0.444444
SLC44A4	4	0.444444
SLC7A2	4	0.444444
SLC7A8	4	0.444444
SOX10	4	0.444444
SYTL2	4	0.444444
ACTR3B	4	0.444444
KRT18	4	0.444444
SCNN1A	4	0.444444
ANP32E	4	0.444444
A2ML1	3	0.333333
C9orf116	3	0.333333
CDC20	3	0.333333
CERS6	3	0.333333
CRYAB	3	0.333333
GCNT2	3	0.333333
KLK5	3	0.333333
KRT16	3	0.333333
MAPT	3	0.333333
PM20D2	3	0.333333
PSAT1	3	0.333333
RARRES1	3	0.333333
SLC43A3	3	0.333333
THSD4	3	0.333333
TTK	3	0.333333
TTLL4	3	0.333333
TTYH1	3	0.333333
CDKN2A	3	0.333333
CRABP1	3	0.333333
KRT6B	3	0.333333
MARCO	3	0.333333
MYB	3	0.333333
NFE2L3	3	0.333333
TSPAN13	3	0.333333
APBB2	3	0.333333
C21orf91	3	0.333333
CDK6	3	0.333333
CYP39A1	3	0.333333
EN1	3	0.333333
EPB41L5	3	0.333333
OGFRL1	3	0.333333
P4HTM	3	0.333333
PKP1	3	0.333333
RALGPS2	3	0.333333
SFT2D2	3	0.333333
TTC6	3	0.333333
ZNF552	3	0.333333
C9orf152	3	0.333333
CIRBP	3	0.333333
FAM214A	3	0.333333
GPR160	3	0.333333
MYO5C	3	0.333333
RAB27B	3	0.333333
RARA	3	0.333333
ROPN1B	3	0.333333
SCRG1	3	0.333333
SLC2A10	3	0.333333
SOX8	3	0.333333
TRIM2	3	0.333333
WFS1	3	0.333333
ADIRF	3	0.333333
SEMA3C	3	0.333333
HID1	3	0.333333
BBS4	2	0.222222
CAPN13	2	0.222222
CDCA2	2	0.222222
CHODL	2	0.222222
CTSL2	2	0.222222
EGFR	2	0.222222
EVL	2	0.222222
FAM174A	2	0.222222
FSIP1	2	0.222222
GFRA3	2	0.222222
IL12RB2	2	0.222222
KCNN4	2	0.222222
KDM4B	2	0.222222
KIAA0825	2	0.222222
KLK8	2	0.222222
LEMD1	2	0.222222
MSLN	2	0.222222
MTHFD1L	2	0.222222
NAT1	2	0.222222
NOSTRIN	2	0.222222
PALM	2	0.222222
PPARA	2	0.222222
REEP5	2	0.222222
REEP6	2	0.222222
SLC40A1	2	0.222222
ST8SIA1	2	0.222222
TAF4B	2	0.222222
TMBIM4	2	0.222222
TMPRSS5	2	0.222222
TSC22D3	2	0.222222
TSPAN1	2	0.222222
WWTR1	2	0.222222
C1orf64	2	0.222222
CDCA3	2	0.222222
CDH3	2	0.222222
CYB5A	2	0.222222
FSCN1	2	0.222222
GREB1	2	0.222222
HAPLN3	2	0.222222
KLK7	2	0.222222
LRP8	2	0.222222
ODC1	2	0.222222
RGMA	2	0.222222
SLC7A5	2	0.222222
TSPAN33	2	0.222222
BCL2	2	0.222222
BTG3	2	0.222222
CLSTN2	2	0.222222
ENPP1	2	0.222222
GFRA1	2	0.222222
GSTP1	2	0.222222
IL6ST	2	0.222222
LBR	2	0.222222
MSN	2	0.222222
MYO10	2	0.222222
PROM1	2	0.222222
REEP1	2	0.222222
WWP1	2	0.222222
ZIC1	2	0.222222
GPD1L	2	0.222222
IDO1	2	0.222222
IL2RA	2	0.222222
LRRC17	2	0.222222
MCM10	2	0.222222
NBEA	2	0.222222
RASD2	2	0.222222
IQCG	2	0.222222
MMP7	2	0.222222
PODXL	2	0.222222
YBX1	2	0.222222
KHDRBS3	2	0.222222
AMD1	2	0.222222
C4orf32	2	0.222222
CHEK1	2	0.222222
FANCE	2	0.222222
FERMT1	2	0.222222
GABBR2	2	0.222222
PREX1	2	0.222222
PRR15	2	0.222222
SUV39H2	2	0.222222
CTSV	2	0.222222
DEGS2	2	0.222222
ABAT	2	0.222222
CELSR1	2	0.222222
E2F3	2	0.222222
MAGED2	2	0.222222
TMSB15B///TMSB15A	2	0.222222
TPBG	2	0.222222
TMEM63C	2	0.222222
ANKRD30B	2	0.222222
LRBA	2	0.222222
BHLHE40	2	0.222222
RAB17	2	0.222222
CT83	2	0.222222
DUSP4	2	0.222222
LINC00993	2	0.222222

## Sheet: Top DEGs
The regualtion of the 34 most common DEGs
Gene name	Regulation in TNBC
FOXA1	Down-regulated
AGR2	Down-regulated
CA12	Down-regulated
ESR1	Down-regulated
GATA3	Down-regulated
INPP4B	Down-regulated
MLPH	Down-regulated
TBC1D9	Down-regulated
AGR3	Down-regulated
AR	Down-regulated
DACH1	Down-regulated
DSC2	Up-regulated
FOXC1	Up-regulated
SPDEF	Down-regulated
TFF3	Down-regulated
VAV3	Down-regulated
XBP1	Down-regulated
DNALI1	Down-regulated
VGLL1	Up-regulated
GABRP	Up-regulated
AFF3	Down-regulated
ANKRD30A	Down-regulated
ART3	Up-regulated
BCL11A	Up-regulated
CXXC5	Down-regulated
ELF5	Up-regulated
ERBB4	Down-regulated
FAM174B	Down-regulated
FBP1	Down-regulated
RHOB	Down-regulated
SCUBE2	Down-regulated
UGT8	Up-regulated
HORMAD1	Up-regulated
SMIM14	Down-regulated
